# Supplementary material for: Human Regulatory T Cells From Umbilical Cord Blood Display Increased Repertoire Diversity and Lineage Stability Relative to Adult Peripheral Blood
Source: Front Immunol. 2020 Apr 15;11:611. doi: 10.3389/fimmu.2020.00611 (PMC7174770; doi:10.3389/fimmu.2020.00611)
Supplement: Supplementary file 4 [file Table_3.CSV]

feature	group	avgExprAPB_Treg_Post	logFCAPB_Treg_Post	statisticAPB_Treg_Post	aucAPB_Treg_Post	pvalAPB_Treg_Post	padjAPB_Treg_Post	pct_inAPB_Treg_Post	pct_outAPB_Treg_Post	avgExprCB_Treg_Post	logFCCB_Treg_Post	statisticCB_Treg_Post	aucCB_Treg_Post	pvalCB_Treg_Post	padjCB_Treg_Post	pct_inCB_Treg_Post	pct_outCB_Treg_Post	combined_p	.sample
CHCHD2	C01	2.875202046	-0.573376235	485779.5	0.123434265	0	0	100	100	2.600097818	-0.408133014	785521.5	0.21950004	1.56E-193	3.60E-190	100	100	0	1
TUBA1B	C01	1.265028404	-1.937750016	475040	0.120705409	0	0	90.77786688	97.37008872	0.618639668	-1.346092475	861803.5	0.240815691	1.32E-170	1.19E-167	64.46124764	83.10421286	0	1
TPI1	C01	2.205365989	-0.773710378	571737	0.145275658	1.09E-295	5.89E-292	99.83961508	99.96831432	1.721200137	-0.575640888	862937.5	0.241132567	1.23E-165	9.00E-163	98.55072464	99.82261641	2.19E-295	1
CD37	C01	2.204386473	0.887127846	3356119.5	0.852774034	8.91E-295	3.60E-291	99.67923015	89.35361217	1.9592921	0.67720145	2821161	0.788323365	8.99E-206	4.84E-202	99.74795211	87.53880266	1.78E-294	1
H2AFZ	C01	1.81164912	-1.303230854	580829	0.147585892	6.02E-292	1.94E-288	99.03769046	99.04942966	1.482056753	-0.927627591	875746	0.244711675	2.01E-161	1.25E-158	96.47132955	98.49223947	1.20E-291	1
BTG1	C01	3.101580644	1.142381621	3340040.5	0.848688437	6.08E-286	1.64E-282	99.83961508	94.01140684	2.15709615	0.670140849	2600613.5	0.726695281	1.60E-127	3.86E-125	97.66855703	88.55875831	1.22E-285	1
PTMA	C01	3.312682727	-0.927311995	599409	0.152306982	6.66E-284	1.53E-280	99.83961508	100	3.058397521	-0.610349109	1002549.5	0.280144662	1.63E-119	3.13E-117	99.87397606	99.9113082	1.33E-283	1
STMN1	C01	0.831060929	-1.460212887	617973.5	0.157024133	1.91E-278	3.86E-275	79.06976744	90.1774398	0.558078543	-1.01151442	982619	0.274575438	1.46E-131	3.86E-129	54.82041588	75.03325942	3.83E-278	1
SNRPB	C01	1.414270904	-0.753075306	618054	0.157044588	1.72E-277	3.08E-274	97.03287891	99.14448669	1.044101262	-0.553196991	936231.5	0.261613274	1.74E-142	6.23E-140	87.71266541	95.78713969	3.44E-277	1
HMGN2	C01	1.955226988	-1.350499483	638096	0.162137165	2.13E-268	3.44E-265	99.19807538	99.23954373	1.384760453	-0.992904098	975897.5	0.272697234	1.60E-128	3.98E-126	94.45494644	95.29933481	4.27E-268	1
EEF2	C01	3.271285494	0.549672191	3190720.5	0.810746933	1.94E-227	9.22E-225	100	99.93662864	3.246427878	0.608234899	2966902.5	0.82904824	2.43E-265	3.92E-261	100	99.9113082	4.86E-265	1
HMGB1	C01	2.12788786	-0.900609713	646278.5	0.164216299	3.72E-265	5.45E-262	99.51884523	99.68314322	1.851510425	-0.629341621	1013768	0.283279473	1.19E-116	2.05E-114	98.92879647	99.51219512	7.43E-265	1
CD27	C01	2.113921018	0.96177246	3273996	0.831906843	1.70E-261	2.29E-258	98.55653569	78.6121673	1.647377532	0.672094094	2666989	0.745242736	1.91E-150	8.34E-148	95.02205419	72.86031042	3.41E-261	1
RAN	C01	2.084931028	-0.678899451	659692.5	0.167624733	5.45E-260	6.77E-257	99.83961508	99.87325729	1.739100405	-0.516641828	914618	0.255573765	4.73E-148	1.95E-145	98.8657845	99.82261641	1.09E-259	1
HNRNPA2B1	C01	1.940046415	-0.718936701	660972	0.167949848	1.57E-259	1.81E-256	99.11788292	99.7148289	1.493641073	-0.666971466	770352	0.215261192	4.10E-200	1.65E-196	95.77819786	98.49223947	3.14E-259	1
FAU	C01	4.002979496	0.305058952	3275070	0.832179741	1.70E-259	1.83E-256	100	100	3.7023796	0.284847938	2792582.5	0.78033761	3.57E-193	7.20E-190	100	100	3.40E-259	1
LAPTM5	C01	2.430595329	0.784255793	3266443	0.829987661	3.78E-257	3.82E-254	99.91980754	94.70849176	2.343078414	0.609643114	2736139.5	0.764565616	8.11E-173	8.18E-170	99.87397606	94.19068736	7.57E-257	1
NACA	C01	3.64194364	0.380305794	3264394	0.82946702	2.32E-255	2.20E-252	100	100	3.387849956	0.315508842	2754478.5	0.769690124	5.22E-179	6.01E-176	100	100	4.63E-255	1
PTPRCAP	C01	3.515354339	0.548455002	3254312	0.826905232	2.06E-251	1.85E-248	100	99.96831432	3.279209742	0.407172406	2684487.5	0.750132381	3.25E-154	1.69E-151	100	99.86696231	4.12E-251	1
SNRPG	C01	2.148202348	-0.56008755	688231	0.17487623	5.24E-249	4.45E-246	99.83961508	99.96831432	1.83576113	-0.383124086	1012198	0.282840764	2.44E-117	4.37E-115	99.68494014	99.86696231	1.05E-248	1
ZWINT	C01	0.056006594	-0.760743944	783265	0.199023918	6.74E-249	5.44E-246	6.7361668	64.48035488	0.02901635	-0.456061534	1107916.5	0.3095876	4.70E-152	2.30E-149	3.780718336	40.97560976	1.35E-248	1
HSP90AA1	C01	1.721163934	-0.705419096	689796.5	0.175274016	1.20E-248	9.18E-246	98.79711307	99.7148289	1.434776074	-0.60951936	857926.5	0.239732332	4.80E-168	4.07E-165	97.0384373	98.84700665	2.39E-248	1
RANBP1	C01	0.970484138	-0.884456917	696078.5	0.176870243	1.50E-247	1.10E-244	86.60785886	95.24714829	0.560319162	-0.657092845	975008.5	0.272448818	2.44E-133	7.02E-131	57.97101449	82.1286031	2.99E-247	1
CENPW	C01	0.200735175	-0.807742841	741513	0.188414933	1.84E-245	1.29E-242	23.89735365	74.84157161	0.095584627	-0.507781897	1066978	0.298148063	1.49E-141	5.10E-139	12.47637051	49.13525499	3.67E-245	1
PFN1	C01	4.55308493	-0.447761114	706093	0.17941488	1.13E-241	7.57E-239	100	100	4.386184433	-0.336804566	843820.5	0.235790661	1.14E-171	1.08E-168	100	100	2.25E-241	1
TK1	C01	0.064848468	-0.748128048	804136	0.204327141	2.20E-240	1.42E-237	7.457898957	64.13181242	0.014742977	-0.375812922	1153059	0.32220187	2.70E-145	1.04E-142	2.016383113	37.20620843	4.41E-240	1
YBX1	C01	2.642192058	-0.574840576	715804.5	0.181882526	3.60E-238	2.23E-235	99.91980754	100	2.28537472	-0.488361358	875261	0.24457615	6.87E-161	4.11E-158	100	100	7.20E-238	1
TYMS	C01	0.385658908	-1.202364181	738855	0.187739548	5.11E-237	3.05E-234	49.23817161	79.37262357	0.066667344	-0.8483327	974502	0.272307286	1.11E-183	1.49E-180	7.372400756	50.37694013	1.02E-236	1
MYBL2	C01	0.036371933	-0.804587377	832789.5	0.211607859	1.81E-236	1.05E-233	4.570970329	60.36121673	0.006806977	-0.38414131	1187654	0.331868829	2.39E-140	7.87E-138	0.81915564	34.32372506	3.63E-236	1
BIRC5	C01	0.079958398	-0.829795814	809495	0.205688837	4.38E-236	2.37E-233	9.222133119	64.48035488	0.020081299	-0.634548469	1052260	0.294035379	5.86E-174	6.31E-171	2.646502836	42.97117517	8.75E-236	1
H2AFV	C01	1.720967631	-0.673138872	722624	0.183615328	4.40E-236	2.37E-233	99.51884523	99.49302915	1.451861473	-0.479554641	1003879.5	0.280516307	3.25E-120	6.31E-118	97.10144928	98.31485588	8.80E-236	1
LSM4	C01	1.110021692	-0.714757281	727445	0.184840321	1.40E-235	7.30E-233	92.14113873	97.05323194	0.980251068	-0.481215952	1054399	0.294633084	1.49E-106	2.05E-104	84.81411468	92.41685144	2.80E-235	1
SNRPD1	C01	1.284140072	-0.687004052	728922.5	0.185215747	1.43E-234	7.19E-232	95.42902967	98.19391635	0.865568858	-0.535724388	982750.5	0.274612183	1.64E-128	4.01E-126	80.15122873	91.84035477	2.85E-234	1
KIAA0101	C01	0.491958739	-1.096624154	751738	0.191013057	3.66E-230	1.79E-227	57.81876504	82.69961977	0.154762068	-0.794529363	966512.5	0.270074762	7.84E-165	5.27E-162	17.07624449	57.29490022	7.31E-230	1
SRSF2	C01	1.34761667	-0.705124677	753041	0.191344144	2.52E-225	1.16E-222	95.74979952	98.32065906	0.852594159	-0.509281075	1019448	0.284866648	3.51E-117	6.16E-115	76.93761815	91.44124169	5.05E-225	1
UBE2S	C01	0.948160632	-1.155676629	757036	0.192359254	8.15E-225	3.65E-222	86.68805132	94.13814956	0.560986553	-0.825843511	1032875	0.288618585	6.39E-116	1.07E-113	60.11342155	80.57649667	1.63E-224	1
PFDN5	C01	2.668000277	0.453468837	3179771	0.807964717	3.28E-224	1.43E-221	100	99.93662864	2.413879547	0.352934392	2650683	0.740686314	1.23E-143	4.51E-141	100	99.77827051	6.56E-224	1
CDKN3	C01	0.065056576	-0.808014164	853991.5	0.216995186	5.67E-224	2.41E-221	7.538091419	61.50190114	0.019770052	-0.485294706	1140651	0.318734675	2.56E-147	1.03E-144	2.394454946	38.13747228	1.13E-223	1
ASF1B	C01	0.045906809	-0.703044424	866643.5	0.22021	6.54E-224	2.70E-221	5.45308741	59.56907478	0.015616509	-0.33827199	1234478.5	0.344953104	2.29E-121	4.57E-119	2.142407057	32.77161863	1.31E-223	1
DTYMK	C01	0.294880004	-0.761655456	786968.5	0.19996496	2.33E-223	9.40E-221	34.88372093	77.75665399	0.149911183	-0.447903739	1110379	0.310275702	6.66E-117	1.16E-114	19.28166352	52.06208426	4.66E-223	1
CCNA2	C01	0.046335472	-0.795367721	871212.5	0.221370961	4.82E-222	1.90E-219	5.773857257	59.18884664	0.011430126	-0.363981057	1239524.5	0.346363119	1.33E-122	2.85E-120	1.512287335	31.97339246	9.64E-222	1
YPEL3	C01	1.75923732	0.8369154	3161903	0.803424543	4.04E-221	1.55E-218	96.07056937	72.65525982	1.628398554	0.733514009	2772863	0.774827346	7.82E-189	1.26E-185	95.52614997	71.1308204	8.09E-221	1
TUBB	C01	1.675915564	-0.936448202	765100	0.194408278	2.84E-220	1.07E-217	98.63672815	98.85931559	1.472257109	-0.53508815	1191802	0.333027914	2.71E-70	1.48E-68	96.84940139	96.27494457	5.69E-220	1
TXN	C01	2.844121731	-0.534570263	765549	0.194522367	9.67E-220	3.54E-217	100	100	2.437625817	-0.509699285	820690	0.229327253	2.53E-180	3.14E-177	99.87397606	100	1.93E-219	1
LIMD2	C01	3.3251606	0.519246913	3166027.5	0.804472559	2.02E-218	7.25E-216	100	99.93662864	3.021953065	0.390257058	2660408	0.743403792	3.04E-146	1.20E-143	100	99.77827051	4.04E-218	1
EEF1A1	C01	5.407748571	0.452403817	3164218.5	0.804012901	1.52E-217	5.34E-215	100	100	5.323033697	0.4247017	2841145.5	0.793907678	6.23E-212	5.03E-208	100	100	3.05E-217	1
HMGB2	C01	1.142916904	-1.38550214	774023	0.19667557	1.70E-217	5.85E-215	89.49478749	91.50823828	0.616179499	-0.843362498	1254438	0.350530432	3.45E-59	1.31E-57	62.25582861	70.02217295	3.41E-217	1
UBE2T	C01	0.150491301	-0.721629093	838217.5	0.212987088	2.54E-216	8.54E-214	18.20368885	68.44106464	0.083834716	-0.391895029	1174619	0.32822643	1.51E-111	2.32E-109	11.40516698	43.23725055	5.08E-216	1
DUT	C01	1.076879903	-0.983114438	780377.5	0.198290218	9.77E-216	3.21E-213	90.9382518	93.94803549	0.558289228	-0.685251892	1091641	0.3050397	4.63E-99	5.18E-97	57.08884688	75.92017738	1.95E-215	1
RRM2	C01	0.275179419	-1.159472772	824715	0.209556167	9.45E-211	3.05E-208	36.88853248	72.81368821	0.038541055	-0.72830894	1057478.5	0.295493596	7.02E-165	4.92E-162	4.725897921	44.12416851	1.89E-210	1
MYL6	C02	4.265894037	0.538490833	1720713.5	0.859359893	2.74E-155	1.47E-151	100	100	3.995525726	0.519916029	2025473	0.85131951	1.69E-201	2.73E-197	100	100	3.38E-201	1
SH3BGRL3	C02	4.630469123	0.632557736	1777067	0.887503995	3.34E-180	5.39E-176	100	100	4.207438177	0.525029284	1985974	0.834717823	4.55E-183	3.67E-179	100	100	9.10E-183	1
HMGB2	C02	0.675803131	-1.653638553	267061	0.133375784	3.41E-162	2.75E-158	62.13592233	94.75308642	0.336823718	-0.970341599	604158	0.253931547	3.83E-105	6.86E-102	39.81958763	73.64644488	6.82E-162	1
ANP32B	C02	1.360197014	-0.851785382	292662	0.146161453	4.24E-151	1.71E-147	92.62135922	99.6399177	1.059016034	-0.598030734	571809.5	0.240335262	2.95E-112	5.94E-109	87.11340206	97.16242661	8.48E-151	1
NDUFV2	C02	2.637276989	0.421034434	1451204.5	0.724761527	3.48E-62	5.85E-60	100	99.94855967	2.689397739	0.618533313	1910258	0.802893894	8.43E-151	4.53E-147	99.61340206	99.543379	1.69E-150	1
ARPC1B	C02	3.524877417	0.348395906	1580444.5	0.789306654	1.92E-101	1.35E-98	100	99.97427984	3.375481784	0.412399047	1910242.5	0.80288738	1.98E-150	7.98E-147	100	100	3.96E-150	1
TPM4	C02	2.58794455	0.582073473	1539789.5	0.769002707	3.66E-88	1.60E-85	100	98.50823045	2.512655118	0.626687919	1874809.5	0.787994659	1.46E-136	4.72E-133	100	97.87997391	2.93E-136	1
DUT	C02	0.791797274	-1.12086625	344734	0.172167286	2.08E-130	6.70E-127	72.03883495	95.88477366	0.472793835	-0.611127305	741845	0.311802291	4.39E-62	1.82E-59	50.6443299	72.57012394	4.15E-130	1
STMN1	C02	0.66145504	-1.377367953	348726.5	0.174161223	5.57E-129	1.50E-125	52.81553398	91.56378601	0.392818602	-0.951041654	614473.5	0.258267219	4.83E-101	7.79E-98	39.56185567	73.54859752	1.11E-128	1
S100A6	C02	4.473124486	0.619800384	1621064.5	0.809593122	9.40E-116	1.38E-112	100	99.97427984	4.119168562	0.527720904	1855886	0.780040988	9.48E-129	2.55E-125	100	99.93476843	1.90E-128	1
TYMS	C02	0.226596123	-1.156125205	362751.5	0.181165598	1.10E-126	2.55E-123	23.49514563	77.1090535	0.070479242	-0.619160121	801174.5	0.336738867	4.69E-64	2.04E-61	8.37628866	38.74755382	2.21E-126	1
MKI67	C02	0.193623476	-1.128635814	371774.5	0.185671871	7.36E-124	1.48E-120	20.97087379	74.84567901	0.045404448	-0.527898857	843389.5	0.354482107	7.79E-57	2.62E-54	5.670103093	33.39856491	1.47E-123	1
RRM2	C02	0.104779122	-1.134148296	379383.5	0.189471963	2.03E-123	3.63E-120	13.00970874	69.21296296	0.052481681	-0.518192033	858605	0.360877281	4.85E-52	1.24E-49	7.087628866	33.10502283	4.05E-123	1
ARPC2	C02	3.602847001	0.268730812	1459564	0.728936434	3.34E-64	6.19E-62	100	100	3.438619693	0.348941675	1833828	0.770769867	1.35E-120	3.11E-117	100	100	2.70E-120	1
H2AFZ	C02	1.666102117	-1.22269548	370403	0.184986915	6.65E-120	1.07E-116	94.5631068	99.6399177	1.537785847	-0.61242304	819326.5	0.344368271	2.77E-41	4.14E-39	96.13402062	98.04305284	1.33E-119	1
CTSC	C02	2.450593278	0.733845742	1614657	0.806393084	4.37E-114	5.88E-111	99.61165049	95.91049383	2.172686974	0.361277621	1562018.5	0.656526562	1.08E-41	1.68E-39	99.3556701	96.28180039	8.75E-114	1
PTMA	C02	3.193874347	-0.887271079	391672.5	0.195609343	5.91E-112	7.34E-109	100	99.94855967	2.94141706	-0.59549125	685789	0.288241589	1.90E-74	1.23E-71	99.87113402	99.90215264	1.18E-111	1
KIAA0101	C02	0.358219785	-1.041614826	399754.5	0.199645661	1.05E-111	1.21E-108	37.08737864	80.76131687	0.184424687	-0.54719502	831589	0.34952228	2.77E-48	6.11E-46	21.13402062	45.62948467	2.10E-111	1
LAT	C02	2.746811762	0.557471562	1607540	0.802838707	3.01E-111	3.24E-108	100	99.04835391	2.148815494	0.450902734	1755264	0.737748906	4.17E-94	5.61E-91	99.48453608	96.70580561	6.03E-111	1
CENPM	C02	0.150439099	-0.802925864	417846	0.20868093	5.88E-109	5.93E-106	18.83495146	68.75	0.089559495	-0.366330133	850670	0.357542148	2.86E-49	6.60E-47	12.11340206	37.89954338	1.18E-108	1
HMGB1	C02	2.04359534	-0.826508287	400668	0.200101882	8.02E-109	7.61E-106	99.22330097	99.69135802	1.811403954	-0.513129294	757393	0.318337217	1.72E-55	5.13E-53	98.84020619	99.38030007	1.60E-108	1
HOPX	C02	1.828435882	1.002575357	1583752.5	0.790958738	1.14E-108	1.02E-105	92.03883495	58.77057613	1.094973339	0.549159997	1669040	0.701508396	6.60E-76	4.44E-73	78.09278351	46.64057404	2.28E-108	1
SIVA1	C02	0.809436667	-0.757823893	409493	0.204509269	7.61E-107	6.46E-104	76.31067961	95.52469136	0.547669862	-0.424179048	765653.5	0.321809159	1.06E-55	3.29E-53	61.34020619	78.18003914	1.52E-106	1
DEK	C02	0.962063925	-0.799527601	415712.5	0.207615416	4.13E-104	3.33E-101	79.22330097	95.8590535	0.758657045	-0.450020028	796794	0.334897714	4.25E-47	8.57E-45	71.52061856	83.36594912	8.27E-104	1
TMPO	C02	0.330383351	-0.80106732	426154	0.212830117	6.90E-103	5.30E-100	37.86407767	78.47222222	0.224405127	-0.400359964	844221.5	0.354831802	1.17E-42	1.90E-40	29.12371134	50.48923679	1.38E-102	1
TUBB	C02	1.529985417	-0.925401481	418331	0.208923149	9.22E-103	6.76E-100	95.72815534	99.2026749	1.289486601	-0.622579278	693575.5	0.291514306	8.61E-73	5.14E-70	92.26804124	97.58643183	1.84E-102	1
S100A4	C02	4.515283936	0.726828467	1574722.5	0.786448969	2.28E-99	1.53E-96	99.61165049	97.94238683	4.36906946	0.444670776	1769613	0.743779884	4.96E-98	7.27E-95	100	99.47814742	4.56E-99	1
HIST1H4C	C02	1.400838554	-1.352340163	433150	0.216324064	9.17E-98	5.91E-95	93.59223301	97.73662551	1.623887421	-0.738781525	747219.5	0.314061229	3.78E-58	1.30E-55	97.42268041	98.40182648	1.83E-97	1
PHF19	C02	0.835025224	-0.767077986	440807.5	0.220148378	6.59E-96	4.09E-93	75.33980583	94.49588477	0.504069851	-0.342651293	877564	0.368845872	1.78E-31	1.43E-29	54.89690722	67.77560339	1.32E-95	1
DTYMK	C02	0.233252455	-0.688048024	459709.5	0.229588427	1.75E-93	1.05E-90	28.73786408	70.49897119	0.171164534	-0.302794376	895114	0.376222251	2.24E-34	2.10E-32	22.55154639	42.56360078	3.50E-93	1
HMGN2	C02	1.93844861	-1.115239601	447113	0.223297475	6.42E-93	3.70E-90	97.08737864	99.51131687	1.346635751	-0.778041046	743580.5	0.312531733	3.70E-59	1.39E-56	89.94845361	96.21656882	1.28E-92	1
ABHD17A	C02	2.027857741	0.570421155	1550147	0.774175456	2.57E-92	1.43E-89	99.41747573	93.98148148	1.664557121	0.440340122	1714677	0.720689925	2.77E-82	2.98E-79	97.68041237	91.45466406	5.15E-92	1
ACTG1	C02	4.594333328	0.453003342	1552233.5	0.775217498	7.02E-92	3.77E-89	100	100	4.574448799	0.374932638	1717711.5	0.721965345	1.35E-81	1.28E-78	100	100	1.40E-91	1
CKS1B-ENSG00000173207	C02	0.132154869	-0.738061532	473645	0.236548104	7.34E-92	3.82E-89	16.50485437	62.83436214	0.097295009	-0.364959994	886110	0.372437811	8.35E-41	1.19E-38	13.53092784	35.975212	1.47E-91	1
HBEGF	C02	0.783418464	0.568967873	1423564.5	0.710957539	2.90E-90	1.46E-87	59.41747573	21.99074074	0.711339271	0.456744121	1634165.5	0.686850416	5.21E-82	5.25E-79	60.18041237	27.26679713	5.80E-90	1
RNF167	C02	1.9286818	0.566710714	1542079.5	0.77014638	6.45E-90	3.15E-87	99.80582524	93.33847737	1.789160303	0.364817288	1640087.5	0.689339471	9.53E-61	3.75E-58	99.22680412	94.19439008	1.29E-89	1
CD52	C02	3.991674157	0.800861723	1545039.5	0.771624665	1.48E-89	7.00E-87	100	95.47325103	3.915166715	0.407053253	1505692	0.632852166	2.30E-30	1.72E-28	100	97.1950424	2.95E-89	1
S100A11	C02	3.605397637	0.454017588	1478735	0.738510827	1.67E-69	3.74E-67	100	99.22839506	3.441797834	0.381826409	1739612.5	0.731170478	2.09E-88	2.60E-85	100	99.51076321	4.19E-88	1
NUCKS1	C02	0.686891439	-0.674731805	465645.5	0.232552989	2.25E-88	1.04E-85	66.01941748	91.76954733	0.649140144	-0.290699937	901511	0.378910952	1.34E-26	7.76E-25	67.01030928	75.66862361	4.49E-88	1
HMGA1	C02	0.694340743	-0.76094864	465367.5	0.23241415	3.16E-88	1.42E-85	66.21359223	90.99794239	0.491955931	-0.401739314	856207	0.359869386	1.10E-35	1.16E-33	52.57731959	67.48206132	6.33E-88	1
CDKN2B	C02	0.606100862	0.359749786	1318009	0.658240941	2.52E-48	2.13E-46	54.95145631	25.74588477	1.039136011	0.541915958	1704426	0.716381363	1.29E-87	1.49E-84	79.76804124	45.92302674	2.58E-87	1
RAD21	C02	0.734020601	-0.65997625	470148	0.23480163	7.38E-87	3.13E-84	71.65048544	91.97530864	0.629046575	-0.306396388	886770.5	0.372715424	3.06E-29	2.14E-27	65.85051546	74.98369211	1.48E-86	1
SMC4	C02	0.260707468	-0.698390863	483429.5	0.241434686	1.54E-85	6.35E-83	31.06796117	70.34465021	0.284140775	-0.401175672	827995	0.348011698	1.55E-44	2.85E-42	34.53608247	55.90345727	3.07E-85	1
CD69	C02	1.008408704	0.613494764	1476368	0.737328699	1.97E-85	7.93E-83	76.69902913	37.83436214	0.897656256	0.466366726	1629663	0.684957986	1.85E-67	9.05E-65	71.52061856	41.19373777	3.93E-85	1
H2AFX	C02	0.354417859	-0.857031205	479559	0.239501678	2.16E-85	8.50E-83	40.58252427	76.08024691	0.265562362	-0.314473667	1001443	0.420913023	1.40E-14	3.34E-13	34.14948454	42.23744292	4.32E-85	1
TUBA1B	C02	1.459081435	-1.353169639	471193.5	0.235323774	2.76E-85	1.06E-82	90.09708738	96.2191358	0.662662058	-0.934867747	762402.5	0.320442742	9.80E-56	3.10E-53	61.08247423	79.02804958	5.52E-85	1
MOSPD3	C02	1.868981094	0.693135226	1526428	0.762329698	6.43E-85	2.41E-82	98.25242718	82.38168724	1.786538175	0.439283592	1632370	0.686095756	1.41E-58	5.16E-56	97.93814433	89.53033268	1.29E-84	1
CENPW	C02	0.196684439	-0.660255092	491282.5	0.245356636	9.94E-85	3.64E-82	22.13592233	65.48353909	0.089914211	-0.380572054	831611.5	0.349531737	1.74E-53	4.85E-51	12.37113402	39.46510111	1.99E-84	1
DOK2	C02	2.186323915	0.557107869	1527348.5	0.762789414	1.40E-84	5.02E-82	99.61165049	94.67592593	1.770952424	0.367679504	1630884	0.68547118	2.52E-58	8.84E-56	98.58247423	93.44422701	2.80E-84	1
UBE2S	C02	0.913743146	-0.977071922	484836.5	0.242137371	1.23E-81	4.32E-79	81.3592233	93.44135802	0.611832454	-0.543681399	882644	0.370981029	4.70E-30	3.43E-28	64.81958763	73.97260274	2.47E-81	1
CDCA8	C03	1.332934214	1.100325655	2727130	0.895816307	0	0	92.31664726	21.27539503	1.232147468	1.146368501	1275328.5	0.934569505	0	0	92.17171717	8.502611724	0	1
KIF2C	C03	0.918804071	0.746570235	2575442	0.845989352	0	0	83.70197905	18.73589165	0.77893622	0.723438135	1185439.5	0.868698227	0	0	79.04040404	6.558328497	0	1
CDKN2C	C03	0.839909055	0.714023742	2526690.5	0.829975305	0	0	76.94994179	14.503386	0.760428248	0.70434154	1144598.5	0.838769661	1.65E-296	7.82E-294	72.72727273	7.13871155	0	1
ASPM	C03	1.341229391	1.076736047	2599558.5	0.853911216	0	0	86.14668219	21.78329571	1.309061295	1.213996503	1240866.5	0.909315514	0	0	87.62626263	8.067324434	0	1
RRM2	C03	2.423300319	1.636252893	2750604	0.903527121	0	0	99.18509895	53.78103837	2.210820532	1.945316626	1314098.5	0.962980428	0	0	98.73737374	19.70400464	0	1
CENPA	C03	1.22294025	0.990763584	2593656.5	0.851972509	0	0	85.33178114	19.69525959	1.163442543	1.07336839	1240300.5	0.908900746	0	0	87.62626263	8.908879861	0	1
CKAP2L	C03	0.982775304	0.827237491	2630047	0.863926175	0	0	85.09895227	16.16817156	0.956364855	0.897730306	1217741	0.892368989	0	0	83.08080808	6.442251886	0	1
SPC25	C03	0.770916876	0.649818272	2523227.5	0.828837767	0	0	77.18277066	14.503386	0.758594912	0.712789659	1186224.5	0.869273481	0	0	78.28282828	5.571677307	0	1
HJURP	C03	1.132821288	0.978213046	2723072.5	0.894483486	0	0	89.63911525	15.66027088	1.005595719	0.959770052	1240247.5	0.908861907	0	0	85.35353535	4.759141033	0	1
NCAPG	C03	0.973431921	0.781787959	2579624.5	0.847363233	0	0	84.63329453	20.3724605	0.866594484	0.791576134	1207443	0.884822543	0	0	83.58585859	8.618688334	0	1
CCNA2	C03	1.597462312	1.218801058	2739384.5	0.899841704	0	0	96.50756694	31.34875847	1.234526584	1.125467008	1272173	0.932257133	0	0	93.18181818	10.91120139	0	1
MXD3	C03	0.945118593	0.827080816	2596353.5	0.852858428	0	0	79.62747381	13.31828442	0.746597227	0.703681594	1148728	0.841795787	0	0	72.22222222	5.484619849	0	1
HIST1H3B	C03	1.101541456	0.957114075	2506070	0.823201817	0	0	74.97089639	13.45936795	1.108865061	1.045725078	1149203.5	0.842144237	0	0	72.72727273	6.210098665	0	1
HIST1H3C	C03	1.175161949	1.007235859	2533467.5	0.832201435	0	0	77.53201397	15.85778781	1.106754691	1.03142918	1146399	0.84008908	7.89E-290	3.26E-287	73.48484848	7.603017992	0	1
HIST1H3D	C03	1.096469113	0.92997165	2563906.5	0.842200134	0	0	79.51105937	17.55079007	0.889310123	0.788937222	1112658	0.815363443	8.34E-202	1.29E-199	70.95959596	12.71038886	0	1
HIST1H2AI	C03	1.548320592	1.301879405	2590056	0.850789805	0	0	82.887078	20.3724605	1.431801837	1.286256244	1166924	0.855129941	7.23E-223	1.46E-220	79.04040404	15.75739988	0	1
HIST1H2AJ	C03	1.71851303	1.454562457	2685739	0.88222006	0	0	87.31082654	21.98081264	1.567157918	1.430432886	1223482	0.896576033	1.70E-285	6.86E-283	85.1010101	14.10330818	0	1
HIST1H1B	C03	2.011377435	1.636275627	2662743	0.874666261	0	0	87.89289872	27.90632054	1.797839896	1.672650064	1214956	0.890328122	3.86E-303	2.07E-300	82.82828283	11.69471851	0	1
TUBB	C03	3.45653766	1.378286842	2836469.5	0.931732493	0	0	100	98.50451467	3.202835274	1.579297021	1312849	0.962064786	1.63E-201	2.46E-199	100	96.11143355	0	1
KIFC1	C03	1.201275059	0.99505855	2720993.5	0.89380057	0	0	91.38533178	21.0778781	0.960085512	0.892588924	1214898	0.890285619	0	0	83.08080808	7.748113755	0	1
ANLN	C03	0.667108561	0.572912218	2433076	0.799224517	6.74E-305	3.20E-302	69.49941793	11.2020316	0.694429301	0.655767004	1145056	0.83910492	0	0	71.71717172	4.846198491	0	1
CDCA2	C03	0.980322208	0.831448419	2619517	0.860467248	0	0	83.35273574	16.16817156	0.9209199	0.867235402	1219665.5	0.893779276	0	0	83.08080808	6.123041207	0	1
CDK1	C03	1.311769183	1.108308473	2745690.5	0.901913119	0	0	92.4330617	18.3972912	1.332199038	1.26240287	1288343	0.94410662	0	0	92.67676768	6.732443413	0	1
MKI67	C03	2.602302978	1.754311458	2866195.5	0.941496983	0	0	100	60.91986456	2.265584556	2.005627997	1327700.5	0.972948067	0	0	99.74747475	19.52988973	0	1
CDCA5	C03	1.003096164	0.747255152	2514233	0.825883226	4.67E-262	1.30E-259	86.14668219	24.09706546	0.805526723	0.730692326	1174405.5	0.860612436	0	0	79.29292929	7.980266976	0	1
H2AFX	C03	2.360706061	1.55235599	2859881.5	0.93942294	0	0	99.76717113	65.18058691	2.036339879	1.694472128	1318504.5	0.966209175	1.06E-258	3.21E-256	98.73737374	33.92338944	0	1
FOXM1	C03	1.151854262	0.87794098	2631432	0.864381125	0	0	90.57043073	27.37020316	0.968512741	0.87836934	1231672	0.902577721	0	0	87.62626263	10.38885665	0	1
CDCA3	C03	1.129396198	0.935047645	2615766	0.859235107	0	0	84.74970896	18.87697517	0.972296617	0.89923997	1204134.5	0.882398052	0	0	82.32323232	7.573998839	0	1
CASC5	C03	1.022807563	0.818827812	2588010.5	0.850117893	0	0	84.98253783	21.81151242	0.914655386	0.844924951	1214363.5	0.889893934	0	0	83.83838384	8.096343587	0	1
NUSAP1	C03	1.736919809	1.42164858	2829623	0.929483532	0	0	96.50756694	28.66817156	1.606975003	1.478639759	1303147.5	0.95495546	0	0	95.70707071	12.82646547	0	1
KIF23	C03	0.749016301	0.644180839	2486453.5	0.816758127	0	0	73.3410943	12.07674944	0.651934049	0.611957705	1126023.5	0.825157773	0	0	69.19191919	4.846198491	0	1
AURKB	C03	1.141914789	0.876642795	2624899	0.862235144	0	0	89.52270081	27.05981941	0.959686317	0.859732816	1211397	0.887720062	5.50E-295	2.53E-292	85.1010101	11.86883343	0	1
TOP2A	C03	1.975135063	1.6654261	2847039	0.935204395	0	0	96.0419092	25.84650113	1.928076956	1.800803241	1321556	0.968445336	0	0	97.22222222	12.1300058	0	1
UBE2C	C03	2.576499362	2.140443969	2875327	0.944496527	0	0	98.83585565	33.15462754	2.418853591	2.277417201	1332636.5	0.976565202	0	0	98.98989899	10.76610563	0	1
GTSE1	C03	1.358587924	1.116273493	2720109	0.893510027	0	0	92.08381839	21.55756208	1.291077217	1.207219012	1284304	0.941146813	0	0	93.18181818	7.922228671	0	1
PLK1	C03	1.219908876	0.989768701	2496461	0.820045423	1.21E-284	4.16E-282	78.11408615	18.11512415	1.126520601	1.028931087	1181515.5	0.865822693	4.72E-306	2.82E-303	79.7979798	8.705745792	9.44E-306	1
NCAPH	C03	0.902108862	0.697147106	2532398.5	0.831850287	3.28E-282	1.10E-279	84.40046566	21.95259594	0.737856514	0.676381611	1160311	0.850283889	8.76E-306	5.04E-303	76.01010101	7.428903076	1.75E-305	1
HMMR	C03	0.978557112	0.759931618	2458938.5	0.807719913	9.75E-255	2.42E-252	78.81257276	19.97742664	0.948090916	0.860801458	1180203.5	0.86486125	2.04E-305	1.14E-302	80.05050505	8.618688334	4.09E-305	1
CCNF	C03	0.761409909	0.637871914	2485367.5	0.816401395	1.55E-304	7.14E-302	74.85448196	14.58803612	0.617672732	0.563723383	1098158.5	0.804738109	1.42E-252	4.09E-250	66.66666667	6.964596634	3.10E-304	1
CENPF	C03	1.65050068	1.219831105	2594747.5	0.852330884	7.16E-271	2.14E-268	89.52270081	34.42437923	1.680791615	1.494294625	1263389.5	0.925820524	3.31E-302	1.72E-299	92.92929293	16.01857226	6.61E-302	1
UBE2S	C03	3.07156329	1.608923945	2758163	0.906010125	3.75E-302	1.68E-299	100	90.09593679	2.853742614	2.01581302	1301785.5	0.953957377	2.48E-202	3.93E-200	100	68.92048752	7.50E-302	1
TUBB4B	C03	2.350612189	1.290773162	2750613.5	0.903530241	2.74E-301	1.19E-298	99.65075669	80.9255079	2.041347527	1.432777934	1260427	0.923649583	1.03E-182	1.28E-180	97.72727273	56.03598375	5.48E-301	1
INCENP	C03	0.883598681	0.72841545	2522255.5	0.828518482	8.02E-301	3.41E-298	78.11408615	18.22799097	0.753313004	0.666496088	1128028.5	0.826627051	5.29E-230	1.12E-227	73.48484848	10.88218224	1.60E-300	1
TPX2	C03	1.690557741	1.215792355	2679779.5	0.880262465	3.27E-300	1.35E-297	95.45983702	39.61625282	1.504014142	1.274332118	1252700	0.917987185	1.48E-248	3.91E-246	93.43434343	22.86709228	6.55E-300	1
PRC1	C03	0.94363419	0.750401139	2534477	0.832533039	2.24E-289	8.04E-287	81.37369034	21.19074492	0.87918544	0.797405008	1187489	0.870200115	1.44E-299	7.27E-297	80.80808081	9.634358677	2.88E-299	1
HIST1H2AL	C03	1.119292474	0.945207811	2504218	0.822593467	5.74E-299	2.31E-296	76.36786962	16.84537246	1.052880664	0.977592456	1147001	0.84053023	1.83E-273	6.57E-271	73.48484848	8.821822403	1.15E-298	1
KIF11	C03	0.719566878	0.588017362	2445759.5	0.803390833	3.28E-275	9.98E-273	73.80675204	15.7731377	0.670246045	0.614550814	1146634	0.84026129	8.25E-299	4.03E-296	73.98989899	7.022634939	1.65E-298	1
HIST1H4C	C03	4.574185588	2.45890193	2752836	0.904260295	1.26E-297	4.97E-295	97.55529686	97.17832957	4.706257487	2.779269193	1258930.5	0.922552938	1.72E-168	1.84E-166	97.97979798	98.22983169	2.53E-297	1
RACGAP1	C03	0.84256194	0.683499673	2514650	0.826020203	7.00E-295	2.69E-292	79.39464494	18.22799097	0.699139418	0.624299504	1121430	0.821791625	2.14E-242	5.15E-240	71.71717172	9.22809054	1.40E-294	1
BIRC5	C03	1.550496632	1.088020388	2649857.5	0.870433591	7.99E-289	2.80E-286	97.08963912	37.13318284	1.728160103	1.489127094	1276315.5	0.935292786	8.42E-295	3.77E-292	96.96969697	18.19500871	1.68E-294	1
PTTG1	C04	2.389593085	1.075865945	1636078	0.836910495	2.10E-135	3.38E-131	98.80239521	85.72526909	1.790477057	1.056821359	1053767	0.810512066	3.34E-93	1.35E-89	90.66666667	59.67695414	4.19E-135	1
HMGN2	C04	3.952441455	1.161342626	1581039.5	0.808756398	1.55E-112	1.25E-108	100	99.12865197	3.313052282	1.491058109	1104128	0.849247572	1.65E-110	2.66E-106	99.2	94.49091434	3.10E-112	1
BIRC5	C04	1.127454757	0.510838258	1341051.5	0.685994234	2.31E-48	1.13E-45	82.03592814	44.56688877	1.089549225	0.772422547	999754	0.768967599	1.55E-108	1.25E-104	76	20.9402942	3.09E-108	1
TROAP	C04	0.988235087	0.593052027	1465999	0.749909203	2.86E-93	1.54E-89	80.43912176	36.36596617	0.623292653	0.45607167	948113.5	0.729247957	7.41E-94	3.98E-90	62.4	16.49841361	1.48E-93	1
TMSB10	C04	5.925277152	0.267617412	1454464	0.744008651	6.03E-71	1.22E-67	100	100	5.731357671	0.387656475	1067660	0.821197962	4.36E-93	1.41E-89	100	100	8.72E-93	1
CDC20	C04	1.179262113	0.76086533	1440161	0.736692172	2.69E-91	1.09E-87	72.05588822	30.47155305	0.66196817	0.489967116	877561	0.674982021	8.05E-65	8.65E-62	47.73333333	13.78713585	5.39E-91	1
PFN1	C04	5.18910875	0.355530191	1508737	0.771771168	1.47E-87	4.75E-84	100	100	4.952475549	0.40847885	1030168.5	0.792361119	1.89E-77	5.07E-74	100	100	2.95E-87	1
H2AFV	C04	2.653511294	0.50783277	1442153.5	0.737711404	1.31E-67	2.11E-64	100	99.43618657	2.293209705	0.620439628	1028002	0.790694741	2.62E-77	6.03E-74	99.46666667	97.6348428	5.24E-77	1
STMN1	C04	2.717019579	0.947064086	1396314	0.714262914	1.53E-55	1.03E-52	99.8003992	85.39210661	2.222149302	1.186153688	1017736	0.782798577	4.77E-76	8.70E-73	94.13333333	63.7150274	9.53E-76	1
TXN	C04	3.481704279	0.287076425	1291887	0.660844891	7.73E-32	1.22E-29	100	100	3.239614354	0.557216057	1026336	0.789413326	4.85E-76	8.70E-73	100	99.94231324	9.71E-76	1
CTA-29F11.1	C04	0.407242988	0.307718713	1293058	0.661443898	1.06E-75	2.86E-72	43.51297405	12.68580215	0.213196321	0.163557584	785584	0.604237285	8.00E-42	1.84E-39	27.46666667	6.749351024	2.13E-75	1
COX8A	C04	3.172249639	0.294682649	1418502.5	0.7256131	5.05E-61	4.53E-58	100	100	2.86644771	0.387816254	1018477	0.783368522	3.92E-73	6.33E-70	100	99.97115662	7.85E-73	1
CDKN3	C04	1.162681382	0.585020328	1376744	0.704252182	2.19E-59	1.77E-56	79.64071856	41.92721681	0.773843699	0.519991747	920035.5	0.707651572	3.02E-71	4.43E-68	61.33333333	19.26737814	6.04E-71	1
CCNB2	C04	0.859927289	0.520310754	1379341.5	0.705580894	5.46E-71	1.22E-67	67.26546906	29.70271656	0.52130571	0.368667063	858795	0.660548024	6.20E-54	2.78E-51	45.86666667	14.42169022	1.09E-70	1
S100A10	C04	3.29126438	0.44577522	1447036	0.740208972	7.07E-69	1.27E-65	100	99.58995387	2.922423464	0.45621464	981095.5	0.754616287	2.59E-59	1.67E-56	100	99.30775887	1.41E-68	1
HNRNPA2B1	C04	2.886968158	0.487014917	1419259.5	0.726000331	3.21E-61	3.04E-58	100	99.48744234	2.468232298	0.646195221	1004808	0.772854918	4.67E-68	6.28E-65	100	97.08681858	9.34E-68	1
CHCHD2	C04	3.538481663	0.284685996	1335724	0.683269033	7.91E-41	2.28E-38	100	100	3.204403732	0.404212108	1003553	0.771889626	2.43E-67	3.02E-64	100	100	4.87E-67	1
ACTB	C04	5.591237479	0.398289836	1441236.5	0.737242327	3.62E-67	5.31E-64	100	100	5.334912833	0.423769857	974458	0.749511009	6.55E-57	3.77E-54	100	100	7.24E-67	1
UBC	C04	1.444589424	-0.545068457	517713	0.264828109	2.34E-66	3.14E-63	93.21357285	98.00102512	1.254866286	-0.392315634	418081.5	0.321570234	2.89E-30	3.26E-28	89.06666667	96.45226421	4.67E-66	1
C12orf75	C04	2.788251067	0.438233257	1370068.5	0.700837433	9.84E-49	4.96E-46	100	99.41055869	2.48274525	0.564347926	999622	0.768866071	4.20E-66	4.84E-63	100	98.29824055	8.40E-66	1
HMGB2	C04	3.060298932	1.042949338	1435100	0.734103295	1.00E-65	1.24E-62	98.00399202	90.03075346	1.867923196	0.838597303	870014.5	0.669177579	1.80E-28	1.81E-26	78.13333333	65.58984713	2.00E-65	1
LSM4	C04	1.991788802	0.416875091	1327467	0.679045292	2.45E-39	6.47E-37	99.6007984	95.15633009	1.804853959	0.600802519	991473	0.762598212	4.64E-64	4.68E-61	97.6	88.37611768	9.28E-64	1
COX6A1	C04	2.980452948	0.278920492	1422725	0.727773055	3.11E-62	3.13E-59	100	100	2.664698469	0.348677682	993311.5	0.764012307	7.87E-64	7.46E-61	100	99.94231324	1.57E-63	1
CFL1	C04	4.032697258	0.314267799	1429000	0.730982934	8.76E-64	1.01E-60	100	100	3.69522275	0.340481924	957547	0.736503798	2.43E-51	8.72E-49	100	100	1.75E-63	1
TUBA1B	C04	3.621354402	1.09158491	1375111.5	0.703417102	5.84E-50	3.04E-47	100	94.92567914	2.534981078	1.248094942	986164.5	0.758515143	6.87E-63	6.15E-60	95.73333333	73.20449957	1.37E-62	1
YBX1	C04	3.237738107	0.207071348	1197092	0.61235397	2.34E-16	1.20E-14	100	99.97437212	3.014916272	0.49081159	990750	0.762042111	1.05E-62	8.92E-60	100	100	2.10E-62	1
ILF3-AS1	C04	0.699503215	0.410592364	1361843.5	0.696630061	2.37E-62	2.55E-59	66.26746507	33.77754997	0.5127327	0.331380651	875674	0.673530622	1.41E-47	4.13E-45	54.4	22.52668013	4.75E-62	1
EIF5A	C04	2.288130404	0.348424695	1284366.5	0.656997896	1.60E-30	2.33E-28	100	98.23167606	2.488672952	0.583933944	987587.5	0.759609653	9.77E-62	7.88E-59	99.73333333	97.6348428	1.95E-61	1
EEF2	C04	2.626815744	-0.282633233	659030	0.337116643	1.26E-32	2.08E-30	100	99.94874423	2.454503679	-0.481973774	312516	0.24037381	1.60E-61	1.23E-58	100	99.94231324	3.20E-61	1
HMGB3	C04	0.986611933	0.48597592	1387164	0.709582373	1.00E-60	8.51E-58	82.23552894	46.07893388	0.777094568	0.459917423	925499	0.71185386	2.66E-56	1.43E-53	70.4	32.10268243	2.00E-60	1
CENPW	C04	1.215345784	0.491566915	1346741	0.68890461	2.28E-46	9.18E-44	88.42315369	56.81701691	0.858122218	0.514745096	932105	0.71693491	1.67E-60	1.22E-57	72	29.88174214	3.33E-60	1
GNAI2	C04	2.702132905	0.298543843	1345721	0.688382845	3.76E-43	1.24E-40	100	99.8462327	2.505914212	0.424619955	983757	0.756663398	1.89E-60	1.33E-57	100	99.36544563	3.78E-60	1
PTMA	C04	4.352114805	0.422865911	1192909	0.61021422	8.68E-16	4.16E-14	100	99.94874423	4.020292359	0.668953772	984571	0.757289491	2.05E-60	1.38E-57	100	99.88462648	4.11E-60	1
HN1	C04	2.484786426	0.428476697	1410038.5	0.721283471	6.43E-59	4.94E-56	100	99.28241927	2.226037132	0.511338621	972367.5	0.747903086	1.12E-56	6.21E-54	99.73333333	97.89443323	1.29E-58	1
KRT10	C04	1.691521478	0.415631828	1403501	0.717939314	3.42E-58	2.51E-55	97.80439122	93.79805228	1.681340467	0.373916539	922705	0.709704836	1.29E-41	2.85E-39	97.6	94.86587828	6.84E-58	1
PTPRCAP	C04	2.946897183	-0.197845431	701447.5	0.358814662	6.44E-25	6.97E-23	100	99.97437212	2.704467859	-0.372075149	322461.5	0.248023459	4.66E-58	2.89E-55	100	99.91346986	9.32E-58	1
CCNB1	C04	0.958810745	0.542248158	1347587.5	0.689337624	5.13E-58	3.60E-55	66.26746507	32.57303947	0.649583972	0.439028647	871133	0.670037881	2.66E-52	1.02E-49	50.66666667	17.82520911	1.03E-57	1
LRRFIP1	C04	2.302644354	0.333926603	1349299	0.690213116	4.46E-44	1.56E-41	99.8003992	99.41055869	2.090092675	0.488377653	974646	0.74965561	1.35E-57	8.04E-55	99.2	97.11566196	2.69E-57	1
GABARAP	C04	1.924313103	-0.332331161	618646.5	0.316459086	4.27E-41	1.28E-38	100	99.71809329	1.785515601	-0.435046493	328562.5	0.252716085	3.53E-56	1.84E-53	99.46666667	99.65387943	7.06E-56	1
CENPF	C04	1.050372294	0.430731972	1287877.5	0.658793894	5.93E-37	1.37E-34	74.4510978	41.41465915	0.762226227	0.467323639	889895	0.684468801	1.25E-55	6.31E-53	58.4	20.21920969	2.50E-55	1
EEF1A1	C04	4.940102395	-0.16177849	720514.5	0.368568092	8.59E-22	7.15E-20	100	100	4.822916752	-0.277977205	330445.5	0.254164407	2.67E-55	1.31E-52	100	100	5.35E-55	1
RAN	C04	2.96203969	0.440620906	1396131	0.714169304	3.73E-55	2.41E-52	100	99.8462327	2.478252513	0.483067516	968511.5	0.744937218	3.24E-55	1.54E-52	100	99.36544563	6.48E-55	1
NUDT1	C04	1.44236398	0.377610264	1304578	0.667336777	4.14E-35	8.68E-33	96.80638723	82.54741158	1.163911143	0.527824989	954212.5	0.733939044	3.32E-54	1.53E-51	89.06666667	59.01355639	6.64E-54	1
CALM1	C04	3.470261957	0.304801435	1391305.5	0.711700893	6.73E-54	4.18E-51	100	99.97437212	3.21483769	0.357472847	952592.5	0.73269301	8.52E-50	2.81E-47	100	99.94231324	1.35E-53	1
PSME2	C04	2.840805202	0.376316774	1390399.5	0.711237443	9.51E-54	5.68E-51	100	99.74372117	1.94035487	0.362498946	901688	0.693539467	2.36E-35	3.77E-33	99.46666667	97.17334872	1.90E-53	1
HMGB1	C04	3.23942805	0.525829626	1340609	0.68576788	6.52E-42	2.06E-39	100	99.58995387	2.804037083	0.646219228	964222	0.741637919	1.04E-53	4.52E-51	100	99.19238535	2.07E-53	1
RCC1	C04	1.062248363	0.454264165	1342747.5	0.686861797	4.85E-46	1.86E-43	80.83832335	57.38083034	0.840787224	0.485843147	928065	0.713827517	3.56E-53	1.51E-50	72.8	38.44822613	7.13E-53	1
CD37	C04	1.335525132	-0.262896208	755209.5	0.386315785	7.80E-17	4.19E-15	93.01397206	92.18349564	1.06672095	-0.548649868	338969.5	0.2607207	6.40E-53	2.65E-50	85.33333333	93.3660225	1.28E-52	1
PSMA7	C04	2.687304315	0.289670026	1351114.5	0.691141807	2.21E-44	7.91E-42	100	99.87186058	2.301374952	0.403441232	961238.5	0.73934314	6.72E-53	2.71E-50	99.73333333	99.48081915	1.34E-52	1
YPEL3	C04	0.838326713	-0.362241004	713143	0.364797315	2.09E-23	2.02E-21	74.8502994	79.85648385	0.630118441	-0.629165879	340788.5	0.262119796	8.76E-53	3.45E-50	61.6	83.3285261	1.75E-52	1
MYB	C05	0.863715404	0.775570427	1822188.5	0.814654621	6.53E-289	1.05E-284	69.96587031	10.58422845	0.618598563	0.575962557	768092.5	0.777811252	3.32E-203	5.36E-199	59.92779783	5.525946704	1.31E-288	1
CD52	C05	1.378694825	-2.198375065	105527	0.047178466	8.36E-274	6.74E-270	71.33105802	99.79041132	1.648742193	-2.092448174	70674.5	0.071568752	3.97E-125	2.14E-121	70.03610108	99.91584853	1.67E-273	1
AES	C05	2.261043083	-1.143548263	146821.5	0.065640198	3.52E-252	1.89E-248	97.44027304	100	2.00332871	-1.089601702	90235.5	0.091377259	4.21E-114	1.70E-110	96.3898917	100	7.03E-252	1
AK4	C05	0.475834838	0.445370839	1618575.5	0.723624373	4.80E-251	1.94E-247	48.12286689	3.929787791	0.151415812	0.144885848	587325	0.594756482	1.13E-91	1.66E-88	19.85559567	0.925666199	9.60E-251	1
SH3BGRL3	C05	3.289396706	-0.902634889	150450	0.067262409	3.24E-250	1.05E-246	100	100	2.934215795	-0.920611672	101476	0.102759986	7.46E-108	1.72E-104	100	100	6.49E-250	1
ITGB7	C05	0.414783373	-1.107888001	236860	0.105894145	1.60E-210	4.31E-207	41.46757679	95.57243909	0.401156423	-0.820253594	179490	0.181761105	1.99E-71	8.22E-69	38.26714801	88.97615708	3.21E-210	1
SEC11C	C05	2.39127753	0.975961032	1984519	0.887228503	3.29E-203	7.59E-200	100	94.55069426	1.738902813	0.644520259	759342	0.768950031	1.17E-51	1.49E-49	96.02888087	85.32959327	6.58E-203	1
AQP3	C05	0.74038058	-1.387824268	252442.5	0.112860689	2.92E-201	5.90E-198	55.97269625	97.82551742	0.884554058	-1.038396474	174993.5	0.17720771	3.49E-72	1.52E-69	62.45487365	97.55960729	5.85E-201	1
LIME1	C05	0.530115643	-1.261012164	262034	0.117148807	1.50E-197	2.70E-194	41.63822526	96.07021221	0.553145353	-0.863545282	181904	0.18420565	8.22E-70	2.70E-67	48.01444043	92.73492286	3.01E-197	1
TMEM256-PLSCR3	C05	0.998027341	-0.962367306	267182.5	0.119450572	2.18E-195	3.51E-192	77.81569966	99.13544669	0.855994387	-0.934354892	128932	0.13056339	1.60E-94	2.87E-91	72.5631769	99.0743338	4.35E-195	1
MOSPD3	C05	0.344581363	-1.052403001	279191.5	0.124819494	1.72E-191	2.52E-188	37.03071672	91.48545979	0.534237566	-0.97180798	152433	0.15436175	4.54E-83	3.85E-80	48.37545126	94.55820477	3.44E-191	1
BIN2	C05	0.712962644	-0.979246161	287959.5	0.128739446	1.38E-186	1.86E-183	63.48122867	97.6945245	0.6329203	-0.867883516	140111	0.141883839	1.95E-89	2.62E-86	62.09386282	96.71809257	2.77E-186	1
FLT3LG	C05	1.007322169	-1.045801474	289062	0.129232346	4.29E-185	5.32E-182	75.2559727	98.95205659	0.677413083	-0.886952758	166685	0.168794082	1.66E-76	9.55E-74	57.03971119	96.83029453	8.58E-185	1
S100A4	C05	2.623578384	-1.441779007	305103.5	0.136404097	2.97E-177	3.43E-174	89.76109215	99.42363112	3.116654495	-0.967298092	177478	0.179723647	9.11E-71	3.34E-68	95.66787004	99.88779804	5.95E-177	1
DOK2	C05	0.882676779	-0.936317251	311922.5	0.1394527	1.11E-175	1.19E-172	74.06143345	98.50668064	0.773265015	-0.758992894	187482	0.189854229	2.13E-67	6.03E-65	67.50902527	96.57784011	2.22E-175	1
KLF2	C05	1.32834409	-1.413091357	311085	0.139078275	7.21E-175	7.27E-172	67.23549488	99.08304952	1.212878019	-1.122660158	178439	0.180696807	1.54E-70	5.51E-68	68.59205776	99.46704067	1.44E-174	1
PGAM1	C05	2.779301258	0.732896556	1918398	0.857667468	2.25E-172	2.13E-169	100	99.65941839	2.405141478	0.785830483	856564.5	0.867402697	1.11E-93	1.79E-90	99.63898917	98.12061711	4.49E-172	1
CARD16	C05	0.494738463	-0.98038365	323040.5	0.144423278	7.86E-172	7.05E-169	46.07508532	93.79093529	0.420164638	-0.836296909	166071.5	0.168172819	1.88E-77	1.22E-74	40.79422383	91.80925666	1.57E-171	1
FXYD5	C05	2.520096115	-0.695123031	318628	0.14245056	1.32E-171	1.12E-168	100	100	2.239366393	-0.857547628	139205	0.140966375	1.67E-88	2.07E-85	99.27797834	100	2.64E-171	1
EBI3	C05	0.626342593	0.519834932	1658392	0.741425328	1.90E-166	1.54E-163	59.0443686	13.04689547	0.280842405	0.252731196	635089.5	0.643125351	2.09E-86	2.10E-83	32.1299639	3.702664797	3.81E-166	1
MIF	C05	3.805492925	0.681834201	1898587.5	0.848810692	2.29E-163	1.76E-160	100	100	3.446321745	0.718632875	824522.5	0.834955266	2.51E-77	1.56E-74	100	100	4.59E-163	1
CYBA	C05	2.348437786	-0.637650366	339941	0.151979066	8.20E-163	6.01E-160	99.65870307	100	2.112635426	-0.635569751	194704.5	0.197168116	1.36E-63	3.14E-61	98.55595668	100	1.64E-162	1
ZBED2	C05	0.421804679	0.388856518	1486344.5	0.664507221	5.77E-161	4.04E-158	36.34812287	3.851192036	0.356525029	0.338704054	647861.5	0.656058957	2.96E-129	2.38E-125	33.21299639	2.244039271	1.15E-160	1
VAMP5	C05	0.63023276	-0.982034657	349435	0.156223595	4.09E-160	2.75E-157	55.63139932	94.70788577	0.329560725	-0.423347502	305686	0.309553876	7.37E-28	2.36E-26	37.54512635	66.70406732	8.19E-160	1
S100A11	C05	2.384152355	-0.946272622	348024.5	0.155592996	2.55E-159	1.64E-156	95.05119454	99.97380141	2.343759158	-0.854974705	163959	0.16603359	7.79E-77	4.65E-74	94.58483755	100	5.10E-159	1
S100A10	C05	2.170172379	-0.837504106	349244	0.156138203	6.77E-159	4.20E-156	97.26962457	100	1.785518614	-0.781568662	201711.5	0.204263776	9.86E-61	1.92E-58	92.05776173	99.94389902	1.35E-158	1
SELPLG	C05	0.774895039	-0.928604706	353590	0.158081191	1.50E-158	8.96E-156	63.3105802	97.72072308	0.723859728	-0.720078539	202116	0.204673394	1.96E-61	3.99E-59	66.06498195	95.14726508	3.00E-158	1
GPX4	C05	2.435334784	0.685013571	1879707.5	0.840369919	7.81E-157	4.50E-154	100	98.45428347	2.253784935	0.593522623	793719.5	0.803762513	1.54E-64	3.71E-62	100	98.03646564	1.56E-156	1
IQGAP2	C05	0.312974559	-0.798238141	368230.5	0.16462659	1.07E-155	5.96E-153	35.66552901	86.42913283	0.361130222	-0.830694708	168978	0.171116096	3.21E-76	1.78E-73	35.7400722	88.35904628	2.14E-155	1
EVL	C05	1.054037421	-0.867800384	361348	0.161549597	8.37E-155	4.50E-152	81.56996587	98.50668064	0.857704614	-0.891549617	161040.5	0.163078162	8.82E-79	6.19E-76	68.95306859	97.58765778	1.67E-154	1
PTPRCAP	C05	2.546550984	-0.664060043	360618	0.161223233	2.88E-154	1.50E-151	99.82935154	100	2.340761959	-0.753812794	142650.5	0.144455471	7.59E-87	8.16E-84	99.27797834	99.97194951	5.75E-154	1
IL10RA	C05	0.356914336	-0.843292824	369506	0.165196834	3.26E-154	1.64E-151	39.41979522	87.81765785	0.356417412	-0.767158717	192376	0.194810153	4.15E-66	1.10E-63	34.29602888	85.2173913	6.52E-154	1
LY6E	C05	2.825353164	-0.599355947	367858	0.164460054	2.38E-151	1.16E-148	99.31740614	99.97380141	1.910798987	-0.625827105	238396.5	0.241412955	7.41E-47	7.52E-45	96.02888087	99.91584853	4.76E-151	1
SAMHD1	C05	0.800635717	-0.863278949	374879	0.167598967	5.23E-150	2.48E-147	69.11262799	97.1443542	0.630329095	-0.672228667	211199	0.213871322	5.51E-58	9.46E-56	62.45487365	92.03366059	1.05E-149	1
CORO1A	C05	2.724037335	-0.562879425	372109	0.166360569	1.04E-149	4.77E-147	100	100	2.384416895	-0.571207346	162825.5	0.164885747	1.88E-77	1.22E-74	99.63898917	100	2.07E-149	1
GSTK1	C05	1.430698685	-0.744203973	379237.5	0.169547542	2.04E-147	9.13E-145	94.19795222	99.39743254	1.071539055	-0.801017004	170575	0.172733303	2.38E-74	1.16E-71	80.50541516	98.7657784	4.07E-147	1
IL1R2	C05	0.406041654	0.363071609	1494353.5	0.668087843	6.33E-147	2.76E-144	38.05460751	5.108724129	0.222336549	0.212871698	607560	0.615247518	1.08E-109	2.90E-106	24.18772563	1.178120617	1.27E-146	1
FABP5	C05	1.912917443	1.075362795	1843223.5	0.82405884	6.68E-147	2.84E-144	92.66211604	66.88498821	1.610139901	1.229218653	827318.5	0.837786644	1.07E-103	2.16E-100	85.55956679	33.80084151	1.34E-146	1
S100A6	C05	3.227017342	-0.806084847	379523.5	0.169675406	1.16E-146	4.79E-144	99.82935154	100	3.095412068	-0.649447449	241532.5	0.244588635	1.14E-45	1.09E-43	99.27797834	100	2.32E-146	1
CTNNAL1	C05	0.89037145	0.638493258	1736118	0.776174667	1.41E-146	5.70E-144	75.42662116	26.95834425	0.591596108	0.455065457	699792.5	0.708647045	2.15E-65	5.51E-63	54.87364621	15.84852735	2.83E-146	1
CNN2	C05	1.290488537	-0.870070864	382693.5	0.171092633	4.43E-146	1.74E-143	84.12969283	99.52842547	1.191302092	-0.910002593	167832.5	0.169956101	1.84E-75	9.87E-73	78.33935018	99.6914446	8.86E-146	1
SLC7A5	C05	0.812546	0.61077939	1704900	0.762217885	2.16E-145	8.28E-143	69.62457338	22.63557768	0.520274605	0.432647449	686066.5	0.694747368	2.50E-74	1.18E-71	48.01444043	10.79943899	4.31E-145	1
TIMP1	C05	0.322415509	-1.002942271	391933.5	0.175223604	9.42E-145	3.53E-142	26.79180887	83.9926644	0.414891516	-0.721024607	230679	0.233597805	1.14E-50	1.39E-48	36.82310469	81.26227209	1.88E-144	1
ABHD17A	C05	0.854220045	-0.772787352	397065	0.177517769	1.35E-141	4.97E-139	74.91467577	97.64212733	0.763925876	-0.591905309	232111.5	0.23504843	5.82E-50	6.90E-48	72.5631769	94.27769986	2.71E-141	1
S1PR4	C05	1.246822204	-0.996139122	395319	0.176737176	5.88E-141	2.11E-138	78.83959044	99.34503537	1.239935113	-0.967601937	177436	0.179681116	5.10E-71	2.00E-68	76.53429603	99.29873773	1.18E-140	1
ITM2B	C05	0.518433186	-0.821912967	405702.5	0.181379378	4.20E-139	1.47E-136	48.46416382	92.95258056	0.561460793	-0.673962957	233400	0.236353234	1.49E-49	1.73E-47	51.26353791	88.9200561	8.40E-139	1
CDC25B	C05	0.653642234	-0.909725569	407993.5	0.182403626	3.76E-137	1.29E-134	53.07167235	95.0222688	0.460116401	-0.704928848	210210.5	0.212870315	1.21E-58	2.14E-56	44.40433213	87.91023843	7.52E-137	1
SAMD3	C05	0.088487433	-0.732893315	434264	0.194148506	6.00E-136	2.02E-133	10.75085324	68.03772596	0.278957497	-0.814750589	160562.5	0.162594113	1.29E-80	1.04E-77	29.60288809	85.94670407	1.20E-135	1
ARHGDIB	C05	2.891672624	-0.530857692	408109	0.182455263	8.97E-136	2.95E-133	99.65870307	100	2.729403315	-0.473369714	209063	0.211708295	9.63E-58	1.62E-55	100	100	1.79E-135	1
LAT	C05	1.627825129	-0.722936524	411803	0.184106758	8.61E-135	2.78E-132	93.68600683	100	1.032155934	-0.815634852	171762	0.173935322	6.98E-74	3.22E-71	79.06137184	98.68162693	1.72E-134	1
GINS2	C06	1.619750434	1.243313759	1525458	0.909948688	6.30E-224	1.02E-219	97.3871734	30.98945254	1.321873265	1.182962634	725240.5	0.93002802	1.51E-224	2.43E-220	93.95348837	13.06865178	3.02E-224	1
CCNE2	C06	0.642407058	0.533639133	1298976	0.774850247	3.73E-170	3.00E-166	66.03325416	12.88297338	0.468698316	0.426834548	583152.5	0.747818365	1.39E-150	5.61E-147	54.41860465	5.155776124	7.45E-170	1
CDT1	C06	1.332269365	0.880679544	1402371.5	0.836526543	4.99E-140	1.01E-136	95.24940618	37.97086891	1.00906361	0.865241505	685999.5	0.879706465	1.65E-166	1.33E-162	86.97674419	14.77805349	3.31E-166	1
FAM111B	C06	0.699058135	0.534376609	1266720.5	0.755609566	1.59E-124	1.60E-121	66.50831354	17.67955801	0.529105175	0.474749129	601526	0.771380024	1.60E-155	8.60E-152	60.46511628	6.286186931	3.20E-155	1
E2F1	C06	1.168047975	0.827254061	1406563.5	0.839027107	7.48E-152	4.02E-148	90.49881235	32.99849322	0.846775718	0.711642825	653592.5	0.83814864	5.68E-132	1.02E-128	79.06976744	15.38461538	1.50E-151	1
UNG	C06	0.675800921	0.536019643	1295975.5	0.773060423	1.11E-150	4.48E-147	68.40855107	15.5951783	0.501675417	0.434635406	580118.5	0.743927649	1.50E-106	1.35E-103	56.27906977	8.629721533	2.22E-150	1
MCM4	C06	1.059934079	0.737527452	1362047	0.812472635	1.08E-133	1.93E-130	86.69833729	30.93922652	0.860071936	0.738546215	659473.5	0.845690269	1.38E-149	4.44E-146	79.53488372	13.37193273	2.75E-149	1
CDCA7	C06	1.469926962	0.945275268	1436784.5	0.85705419	2.44E-146	7.86E-143	96.19952494	46.68508287	1.279821353	1.032315935	701868.5	0.900056424	1.16E-132	2.34E-129	91.62790698	25.99944858	4.87E-146	1
CLSPN	C06	1.31767557	0.871500684	1383779	0.825435958	3.29E-133	4.42E-130	93.34916865	36.58965344	0.997903051	0.837925006	661548.5	0.84835119	2.41E-143	6.47E-140	82.3255814	14.52991453	4.81E-143	1
DTL	C06	0.703661323	0.554979019	1297519	0.773981134	2.74E-142	7.36E-139	68.88361045	17.60421899	0.481221713	0.428110045	564957	0.724484967	2.36E-110	2.24E-107	50.69767442	6.534325889	5.48E-142	1
HELLS	C06	1.23503953	0.828770302	1404205	0.837620241	1.84E-141	4.24E-138	93.34916865	38.09643395	1.217101996	0.962663499	698792	0.896111207	1.57E-129	2.30E-126	94.88372093	26.02701958	3.68E-141	1
FEN1	C06	1.347848312	0.86514117	1377922	0.821942208	9.75E-126	1.05E-122	93.58669834	40.20592667	1.009514161	0.826700266	672415	0.862286084	1.23E-134	2.84E-131	86.97674419	18.14171492	2.46E-134	1
SLBP	C06	1.864621682	0.920766397	1439265.5	0.858534128	1.69E-133	2.72E-130	99.28741093	75.36413862	1.48937702	0.992615676	690412.5	0.885365572	5.99E-92	3.86E-89	96.27906977	49.87593052	3.38E-133	1
MCM3	C06	1.275479232	0.825920138	1396685	0.833134497	2.18E-133	3.20E-130	94.06175772	41.4615771	1.012057308	0.804848603	663806	0.851246145	4.39E-112	4.43E-109	85.58139535	22.60821616	4.36E-133	1
PCNA	C06	1.661677309	0.996078692	1417659	0.845645667	1.81E-131	2.24E-128	98.09976247	53.5158212	1.230543276	0.922509965	669421	0.858446663	2.49E-99	1.75E-96	90.69767442	29.94210091	3.61E-131	1
MCM6	C06	1.043035926	0.680430475	1340548	0.799648299	1.64E-115	1.20E-112	87.88598575	35.93671522	0.856388696	0.712469686	661332	0.848073557	2.77E-131	4.47E-128	81.86046512	16.92859112	5.54E-131	1
MCM2	C06	0.929241922	0.654406513	1334369	0.795962472	3.72E-127	4.29E-124	82.42280285	27.85032647	0.698764142	0.591977626	620742.5	0.796022724	3.22E-122	4.33E-119	69.76744186	11.80038599	7.44E-127	1
MSH6	C06	0.796580707	0.57804727	1306889	0.779570418	2.34E-123	2.22E-120	75.7719715	24.28427926	0.650092233	0.553118574	616572.5	0.790675233	2.17E-117	2.34E-114	67.90697674	12.02095396	4.69E-123	1
MCM5	C06	1.216593743	0.783239357	1372434.5	0.818668867	3.19E-123	2.86E-120	92.16152019	40.8839779	0.894367251	0.687754147	632605.5	0.811235501	4.21E-88	2.52E-85	78.60465116	23.21477805	6.37E-123	1
CDC6	C06	0.687180535	0.510180696	1275867	0.761065531	3.10E-121	2.63E-118	69.83372922	19.81416374	0.497355821	0.43360206	582952	0.747561249	8.81E-120	1.09E-116	56.74418605	7.444168734	6.20E-121	1
MCM7	C06	1.513951411	0.909313369	1378651	0.822377063	8.44E-119	6.81E-116	97.3871734	47.11200402	1.057463841	0.818414606	652798	0.837129795	4.64E-103	3.74E-100	84.65116279	22.69092914	1.69E-118	1
ZMYND19	C06	0.84422968	0.590421592	1317781.5	0.786067887	9.49E-119	7.29E-116	79.33491686	28.55349071	0.596929794	0.464306708	582680.5	0.747213085	1.12E-70	3.56E-68	63.25581395	16.68045216	1.90E-118	1
MCM10	C06	0.682087946	0.500042189	1266147.5	0.755267767	1.14E-113	8.03E-111	69.12114014	20.69311904	0.540047053	0.47224982	588255.5	0.754362309	1.06E-118	1.22E-115	58.13953488	8.161014613	2.11E-118	1
NR2C2AP	C06	0.848719658	0.559096843	1314196	0.783929106	3.06E-109	2.06E-106	82.89786223	33.07383225	0.644499735	0.510445025	592132.5	0.759334064	3.08E-76	1.31E-73	65.11627907	17.0388751	6.12E-109	1
RFC4	C06	1.104755831	0.670412308	1338901.5	0.798666147	5.63E-107	3.63E-104	91.9239905	42.91813159	0.835460412	0.622852298	625711.5	0.802394829	8.99E-80	5.00E-77	79.06976744	25.14474773	1.13E-106	1
ATAD2	C06	1.353587898	0.796144216	1330496	0.793652195	6.39E-101	3.82E-98	93.58669834	44.82672024	1.114558043	0.86045961	659190.5	0.845327357	2.73E-104	2.31E-101	86.97674419	24.01433692	5.45E-104	1
DCTPP1	C06	1.633315055	0.737204844	1364416	0.813885764	2.71E-103	1.68E-100	98.33729216	75.38925163	1.297893504	0.784875094	652333.5	0.836534134	5.66E-70	1.75E-67	94.41860465	51.64047422	5.43E-103	1
PAQR4	C06	0.688818522	0.458585551	1240650	0.740058291	5.88E-89	2.56E-86	71.25890736	26.26820693	0.471806698	0.407903724	572876	0.73464007	2.20E-101	1.69E-98	54.41860465	8.381582575	4.40E-101	1
TYMS	C06	2.20611667	1.059973424	1304114.5	0.777915406	2.73E-81	9.77E-79	99.76247031	67.78001005	1.872944957	1.385919037	670132	0.859358429	1.31E-100	9.57E-98	94.88372093	28.92197408	2.61E-100	1
RMI2	C06	1.025139006	0.628432642	1313203	0.783336773	2.83E-100	1.63E-97	88.36104513	38.87493722	0.577774958	0.461084481	578949	0.742427915	3.53E-77	1.58E-74	60.46511628	13.75792666	5.65E-100	1
CHAF1A	C06	0.92334164	0.586182375	1295932	0.773034475	2.18E-98	1.17E-95	83.37292162	34.68106479	0.714961277	0.570010837	623264.5	0.799256865	1.51E-98	1.01E-95	73.95348837	17.12158809	3.02E-98	1
C19orf48	C06	1.169729211	0.680904413	1324283.5	0.789946386	1.89E-98	1.05E-95	90.97387173	45.98191863	0.954058194	0.698469812	640745	0.821673367	6.01E-84	3.46E-81	84.65116279	28.09484422	3.79E-98	1
STRA13	C06	1.722844357	0.677675721	1347947.5	0.804062163	2.72E-96	1.41E-93	98.81235154	83.85233551	1.508761624	0.840307726	665757	0.853748052	4.84E-73	1.82E-70	97.20930233	64.04742211	5.44E-96	1
DUT	C06	2.692280746	1.007006717	1349231.5	0.80482808	6.14E-95	3.09E-92	99.76247031	92.39075841	2.208127898	1.321598333	679449.5	0.871306929	1.07E-78	5.24E-76	98.60465116	66.33581472	1.23E-94	1
HMGA1	C06	2.119569314	0.832926439	1346128	0.802976816	1.48E-94	7.22E-92	99.76247031	86.86589653	1.787601892	1.03284782	664372.5	0.851972609	6.81E-72	2.44E-69	97.20930233	62.53101737	2.95E-94	1
SRSF7	C06	2.274787692	0.740634533	1346565.5	0.803237789	4.50E-94	2.14E-91	100	93.06880964	1.873357858	0.907318534	659364	0.845549849	4.17E-67	1.22E-64	100	75.62724014	9.01E-94	1
GMNN	C06	1.128236371	0.641940929	1303385	0.777480253	1.03E-90	4.63E-88	90.49881235	45.32898041	0.885174981	0.635709664	617569.5	0.791953758	3.60E-71	1.19E-68	79.06976744	27.15743038	2.06E-90	1
GGCT	C06	1.480837061	0.617105851	1329281	0.792927437	1.03E-90	4.63E-88	98.57482185	76.469111	1.225279422	0.651386036	622464.5	0.798230968	9.06E-54	1.76E-51	91.1627907	58.53322305	2.06E-90	1
CENPU	C06	0.731830764	0.430825881	1206172	0.71949187	1.92E-68	4.85E-66	73.63420428	31.06479156	0.858818223	0.654963789	625104	0.801615789	2.06E-90	1.28E-87	78.60465116	19.87868762	4.12E-90	1
CHAF1B	C06	0.512830457	0.368158629	1192946	0.711602449	4.22E-88	1.79E-85	58.90736342	17.80512305	0.315524385	0.257690634	507102	0.650293343	3.09E-48	5.15E-46	37.20930233	7.857733664	8.45E-88	1
DNMT1	C06	1.753335245	0.703050394	1321529.5	0.788303601	1.75E-86	7.26E-84	99.52494062	80.0100452	1.499744928	0.890058267	665942.5	0.853985932	1.10E-74	4.34E-72	97.6744186	56.93410532	3.51E-86	1
DEK	C06	2.323069044	0.724244658	1321132	0.788066489	5.71E-85	2.30E-82	100	93.26971371	2.111744447	1.052881276	684614	0.877929739	1.41E-79	7.58E-77	99.53488372	79.87317342	1.14E-84	1
HNRNPAB	C06	1.986089058	0.737369432	1317668	0.786000184	1.84E-84	7.24E-82	99.76247031	85.73581115	1.647668819	0.886833593	651307	0.835217779	4.72E-65	1.31E-62	99.06976744	64.1025641	3.68E-84	1
ASF1B	C06	1.154856903	0.668985199	1276232	0.761283257	1.99E-84	7.62E-82	88.12351544	39.60321447	0.696598796	0.511036838	575616	0.738153769	2.56E-63	6.78E-61	64.65116279	17.48001103	3.97E-84	1
NASP	C06	1.34242311	0.664835544	1302347.5	0.776861375	1.93E-83	7.25E-81	94.29928741	60.14565545	1.018870334	0.681123971	621714.5	0.797269189	4.65E-64	1.27E-61	83.72093023	35.42872898	3.87E-83	1
SIVA1	C06	2.078822991	0.663658636	1310554.5	0.78175692	8.61E-82	3.16E-79	99.76247031	92.59166248	1.717142603	0.880226443	665142	0.852959394	4.18E-71	1.35E-68	99.06976744	73.33884753	1.72E-81	1
TCF19	C06	0.876062044	0.534840627	1247048.5	0.743875051	1.63E-80	5.73E-78	78.3847981	33.42541436	0.553558642	0.440664629	574738	0.737027847	7.32E-78	3.47E-75	59.53488372	12.71022884	3.27E-80	1
CDC45	C06	0.712173244	0.45074538	1220192.5	0.727855218	2.13E-77	7.00E-75	71.73396675	28.20190859	0.51108412	0.418347971	566691	0.7267086	5.22E-79	2.71E-76	55.34883721	11.08354012	1.04E-78	1
PTMA	C06	4.64068375	0.73344848	1304828.5	0.778341313	5.95E-79	2.04E-76	100	99.94977398	4.400272909	1.041948718	681881	0.874425017	3.06E-76	1.31E-73	100	99.88971602	1.19E-78	1
WDR76	C06	0.628454777	0.401071952	1200506	0.716112053	1.29E-73	4.00E-71	67.22090261	25.8915118	0.50087994	0.409951528	568825	0.729445182	6.19E-79	3.12E-76	56.27906977	11.46953405	1.24E-78	1
PTPRC	C07	2.203129802	0.484050136	468973	0.744708927	2.40E-24	5.03E-22	100	96.59224442	3.012646945	1.320835486	588431	0.937378632	2.31E-84	3.73E-80	100	97.13974394	4.63E-84	1
TMSB10	C07	5.442061736	-0.254607364	161317	0.256164449	5.49E-24	1.08E-21	100	100	4.2096867	-1.226438265	39142	0.062353741	1.22E-83	9.85E-80	100	100	2.44E-83	1
FTH1	C07	3.609357602	-0.576782912	111680	0.17734303	9.48E-41	1.91E-37	100	100	3.059769207	-0.960398921	46871	0.074666144	4.04E-79	1.96E-75	100	100	8.08E-79	1
GAPDH	C07	4.354659888	-0.603706328	90435.5	0.143607679	2.53E-49	2.04E-45	100	100	3.713806541	-0.838678279	46993	0.074860492	4.86E-79	1.96E-75	100	100	9.72E-79	1
ATP5L	C07	2.892823649	-0.259125473	166048	0.263677073	1.07E-22	1.70E-20	100	100	2.294410729	-0.627807128	60367	0.096165457	8.67E-72	2.80E-68	100	100	1.73E-71	1
HLA-A	C07	3.887051265	0.537382167	513977.5	0.816174135	3.26E-39	5.26E-36	100	100	4.092318868	1.112492135	563897.5	0.898296431	1.16E-69	3.13E-66	100	99.94551893	2.33E-69	1
PFN1	C07	4.185791129	-0.712180654	86402	0.137202655	4.77E-51	7.69E-47	100	100	3.780010983	-0.841300106	64009.5	0.101968009	1.65E-69	3.79E-66	100	100	3.29E-69	1
PPIA	C07	3.451156052	-0.481111176	97834.5	0.155356973	2.96E-46	1.19E-42	100	100	3.042640095	-0.61410869	65778	0.104785254	1.30E-68	2.62E-65	100	100	2.60E-68	1
ATP5E	C07	3.584623126	-0.049499719	282644	0.4488265	0.03392322	0.109399334	100	100	2.808963076	-0.689993363	68944.5	0.109829532	5.90E-67	1.06E-63	100	100	1.18E-66	1
TNFRSF1B	C07	2.718547093	0.43157747	441049.5	0.700367612	9.43E-17	6.59E-15	100	99.41245593	3.225818403	1.034325989	555792.5	0.885385055	1.77E-65	2.86E-62	100	99.26450558	3.55E-65	1
MACF1	C07	1.742220209	0.72405249	509844	0.809610315	9.40E-39	1.38E-35	100	82.3266745	2.049014908	1.046035774	552198	0.879658968	2.51E-65	3.69E-62	99.41520468	81.85780441	5.03E-65	1
HLA-E	C07	2.990485736	0.717926362	524237	0.83246578	2.96E-43	7.96E-40	100	99.22444183	2.85358578	0.895776099	553377	0.881537131	2.75E-64	3.70E-61	100	97.38490874	5.50E-64	1
HLA-B	C07	3.916045926	0.247331348	419040.5	0.665418268	7.21E-12	2.38E-10	100	100	3.706387593	0.976119457	552827	0.880660973	7.92E-64	9.83E-61	100	99.89103786	1.58E-63	1
NME1-NME2	C07	2.645067666	-0.275978237	194227	0.308424112	1.97E-15	1.18E-13	100	99.97649824	2.106624395	-0.733406884	76576.5	0.121987412	5.51E-63	6.35E-60	100	100	1.10E-62	1
CHCHD2	C07	2.711255347	-0.594931308	95103	0.151019468	2.15E-47	1.16E-43	100	100	2.182776184	-0.687466539	77132	0.122872331	1.10E-62	1.18E-59	100	100	2.20E-62	1
TMA7	C07	2.734440407	-0.266082744	172142	0.273354083	5.51E-21	7.53E-19	100	100	2.231086283	-0.638990115	77400	0.123299259	1.21E-62	1.22E-59	100	100	2.41E-62	1
FTL	C07	4.104248181	-0.431749925	171799	0.272809413	4.90E-21	6.76E-19	100	100	3.549452893	-0.958877124	79127.5	0.12605119	1.44E-61	1.36E-58	100	100	2.87E-61	1
NEAT1	C07	3.815933756	1.077720294	524966	0.8336234	1.82E-43	5.87E-40	100	98.2373678	4.19985131	1.264006162	546214.5	0.87012717	2.26E-60	2.02E-57	100	98.36556797	4.51E-60	1
TMSB4X	C07	5.157588251	-0.20058231	217589	0.345521961	1.56E-10	4.21E-09	100	99.97649824	4.449071292	-0.923503599	81540	0.129894335	2.40E-60	2.04E-57	100	100	4.81E-60	1
SERF2	C07	3.761441845	-0.014690307	310429.5	0.492948677	0.770139319	0.860863236	100	100	2.799811471	-0.615055991	82407	0.131275478	5.42E-60	4.37E-57	100	100	1.08E-59	1
SPOCK2	C07	2.027221828	0.551709661	470786.5	0.747588687	5.71E-25	1.26E-22	99.32432432	93.53701528	2.137793502	0.9374708	542054	0.863499437	1.82E-59	1.40E-56	100	88.58621629	3.63E-59	1
COX7A2	C07	2.408273401	-0.333857939	160801.5	0.255345857	3.18E-24	6.48E-22	100	99.97649824	1.933478988	-0.584449969	85221	0.135758219	8.57E-59	6.29E-56	100	99.97275947	1.71E-58	1
HLA-C	C07	4.008032574	0.289909004	442916.5	0.703332328	3.63E-17	2.70E-15	100	100	3.411429863	0.735336995	542077	0.863536076	2.07E-58	1.45E-55	100	99.9182784	4.14E-58	1
UBA52	C07	3.132719336	-0.005445059	326905	0.519111062	0.427993469	0.664135238	100	100	2.348095759	-0.608564964	86591.5	0.137941444	5.16E-58	3.47E-55	100	100	1.03E-57	1
COX8A	C07	2.485959258	-0.439925935	123320.5	0.195827643	1.84E-36	1.56E-33	100	100	1.914245826	-0.630291661	86951	0.138514132	7.40E-58	4.78E-55	100	99.97275947	1.48E-57	1
BTF3	C07	3.067446504	-0.224624547	209492.5	0.332665068	3.99E-12	1.35E-10	100	100	2.516065002	-0.620134377	87574	0.13950658	1.86E-57	1.16E-54	100	100	3.72E-57	1
FAU	C07	3.839368772	0.05696546	368266.5	0.584791342	4.42E-04	0.00277012	100	100	2.942481001	-0.62032098	87588.5	0.139529679	2.18E-57	1.30E-54	100	100	4.36E-57	1
ARPC2	C07	3.001058789	-0.377167591	138183	0.219428653	2.99E-31	1.51E-28	100	100	2.586956439	-0.599900584	88093.5	0.140334151	3.79E-57	2.18E-54	100	100	7.58E-57	1
EEF1B2	C07	2.852838808	-0.165779908	240368.5	0.381694826	9.37E-07	1.16E-05	100	100	2.299390031	-0.65379323	88541.5	0.141047821	5.62E-57	3.13E-54	100	100	1.12E-56	1
DDX17	C07	1.693205961	0.605126409	488632.5	0.775927367	4.30E-31	2.10E-28	99.32432432	85.96944771	1.764417023	0.836231178	534348.5	0.85122447	1.39E-56	7.47E-54	99.41520468	80.25061291	2.78E-56	1
B2M	C07	5.115424732	-0.186838685	237992	0.377921047	4.26E-07	5.77E-06	100	100	5.773385398	0.868732587	537342.5	0.855993953	5.73E-56	2.98E-53	100	100	1.15E-55	1
EEF1A1	C07	4.924587191	-0.164412013	245852	0.390402388	5.63E-06	5.82E-05	100	100	4.145067063	-0.971954637	91244.5	0.145353737	1.47E-55	7.43E-53	100	100	2.95E-55	1
CD3G	C07	1.627968567	0.19933931	379423	0.602507384	1.85E-05	1.67E-04	99.32432432	94.94712103	2.24924247	0.827507498	533637.5	0.850091837	3.46E-55	1.69E-52	100	95.66875511	6.92E-55	1
RNF213	C07	2.992268405	0.590340136	474166.5	0.752955982	9.68E-26	2.40E-23	100	99.41245593	3.196617003	0.954628959	534024	0.850707537	1.72E-54	8.14E-52	100	98.66521384	3.43E-54	1
PBXIP1	C07	0.947077779	0.521849332	439834.5	0.698438244	7.20E-20	8.42E-18	66.89189189	43.21974148	1.400251043	0.947066808	515723.5	0.82155459	3.77E-54	1.74E-51	81.87134503	46.47235086	7.54E-54	1
ITM2B	C07	1.539166884	0.318930359	394559	0.6265427	1.22E-07	1.86E-06	98.64864865	86.62749706	2.108464044	0.964562395	531111	0.846067088	4.22E-54	1.89E-51	98.83040936	85.61699809	8.43E-54	1
IL2RG	C07	2.199057156	0.34570653	422987	0.67168514	9.53E-13	3.56E-11	100	97.74383079	2.43788113	0.891949182	531640	0.846909792	7.37E-54	3.21E-51	100	95.66875511	1.47E-53	1
DBI	C07	2.235855139	-0.435647008	144460.5	0.229397053	3.04E-29	1.17E-26	100	99.97649824	1.726565863	-0.607433234	96079.5	0.153055958	1.79E-53	7.61E-51	100	99.80931626	3.58E-53	1
SYNE2	C07	1.537093843	0.806497958	504319.5	0.800837647	7.27E-38	9.02E-35	95.94594595	64.2773208	1.291717384	0.922987532	507079	0.807783783	7.16E-53	2.96E-50	79.53216374	40.61563607	1.43E-52	1
SUN2	C07	1.598094788	0.521609409	454558.5	0.721819322	1.26E-20	1.63E-18	97.2972973	83.68977673	1.838888503	0.886995824	527139.5	0.839740434	7.35E-53	2.96E-50	99.41520468	79.81476437	1.47E-52	1
ARL6IP5	C07	1.73384547	0.201710153	373278	0.592749389	1.10E-04	8.19E-04	100	95.7226792	2.309997756	0.857283214	528755	0.842313948	1.18E-52	4.65E-50	100	94.76981749	2.36E-52	1
SNRPD2	C07	2.315031321	-0.19774414	221039.5	0.351001207	6.07E-10	1.46E-08	100	100	1.566900772	-0.572591068	98348.5	0.156670506	1.32E-52	5.05E-50	99.41520468	99.94551893	2.63E-52	1
SELPLG	C07	2.087455322	0.525198299	457720.5	0.726840442	3.58E-21	5.02E-19	100	92.90246769	2.202626185	0.848363044	528438.5	0.841809759	1.39E-52	5.21E-50	99.41520468	92.75401798	2.78E-52	1
UQCRH	C07	2.114762232	-0.337793739	163247	0.259229206	1.48E-23	2.74E-21	100	100	1.580245695	-0.550323457	98472	0.156867243	1.47E-52	5.37E-50	100	99.97275947	2.93E-52	1
CD4	C07	1.357746822	0.503850408	441821	0.701592721	1.29E-17	1.03E-15	89.86486486	75.69917744	1.629189143	0.843973682	523947	0.834654738	3.45E-52	1.24E-49	96.49122807	71.66984473	6.89E-52	1
NACA	C07	3.451460156	0.084969756	366216.5	0.581536031	7.27E-04	0.004287936	100	100	2.611961951	-0.618220996	99751.5	0.158905504	1.36E-51	4.75E-49	100	100	2.71E-51	1
COX6B1	C07	2.651194163	-0.139181853	219759	0.348967828	3.58E-10	8.92E-09	100	99.97649824	1.962871445	-0.52526518	100771	0.160529581	2.25E-51	7.73E-49	100	100	4.51E-51	1
FLNA	C07	2.625231673	0.604468154	479353.5	0.761192714	2.08E-27	6.58E-25	100	98.47238543	2.563435464	0.813873037	526612	0.83890012	2.63E-51	8.85E-49	100	97.63007355	5.27E-51	1
COX7C	C07	2.653065762	-0.062728716	293648.5	0.466301172	0.161770414	0.357370384	100	100	2.247885158	-0.472845401	101400.5	0.161532384	5.18E-51	1.71E-48	100	100	1.04E-50	1
MIF	C07	2.821410771	-0.406663356	172998.5	0.274714168	1.01E-20	1.33E-18	100	100	2.105392989	-0.705508603	101362.5	0.161471849	7.51E-51	2.42E-48	100	100	1.50E-50	1
AC092580.4	C08	0.69071503	0.68715752	379945	0.705035424	5.42E-305	8.74E-301	41.26984127	0.327332242	0.015403271	0.014307963	87240.5	0.510581453	9.11E-05	0.006362458	2.222222222	0.105346326	1.08E-304	1
ZEB2	C08	0.203965795	0.201507298	339143.5	0.629323142	1.38E-170	1.11E-166	26.19047619	0.327332242	0.030806541	0.029711234	89094.5	0.521432125	3.63E-10	1.58E-07	4.444444444	0.158019489	2.76E-170	1
IL17RB	C08	0.736566897	0.719080633	373239	0.692591603	1.61E-165	8.66E-162	39.68253968	1.379471592	0.311303408	0.222730766	95054	0.556310538	0.003332462	0.08095776	17.77777778	6.900184356	3.22E-165	1
IFNG	C08	0.281190102	0.279960854	326809	0.606434936	2.18E-159	8.80E-156	21.42857143	0.163666121	0	0	85432.5	0.5	1	1	0	0	4.37E-159	1
CHDH	C08	0.48570346	0.470726835	380932	0.706866926	2.34E-156	7.56E-153	42.85714286	1.870469956	0.19007405	0.145190022	97977	0.57341761	3.31E-05	0.003066933	20	5.74137477	4.69E-156	1
CD40LG	C08	0.981129897	0.910226278	438410.5	0.813525465	5.68E-119	1.53E-115	67.46031746	8.20668693	0.457164453	0.40575273	118737	0.69491704	2.05E-25	8.28E-22	44.44444444	6.215433237	1.14E-118	1
ID2	C08	0.934238397	0.863377988	428719	0.795541675	4.13E-105	9.51E-102	64.28571429	8.393733926	0.598819048	0.468158748	120050.5	0.702604395	2.04E-13	2.73E-10	53.33333333	15.56491967	8.25E-105	1
GPR183	C08	0.268631407	0.251477007	347162.5	0.644203399	5.53E-77	1.11E-73	30.95238095	2.221183072	0.211870255	0.159549643	102498	0.599877096	2.29E-07	5.19E-05	26.66666667	6.900184356	1.11E-76	1
APOD	C08	0.174295996	0.1726009	301119	0.558763931	6.51E-76	1.17E-72	11.9047619	0.163666121	0	-7.30E-04	85342.5	0.499473268	0.828517123	0.989533607	0	0.105346326	1.30E-75	1
PLAT	C08	0.121960484	0.117691746	312880	0.580587936	7.56E-72	1.22E-68	16.66666667	0.537760112	0.055220148	0.053363615	90927	0.532156966	1.53E-14	2.47E-11	6.666666667	0.237029234	1.51E-71	1
KLRB1	C08	0.326920365	0.314358513	326410	0.605694542	2.67E-70	3.91E-67	22.22222222	1.169043722	0.409742249	0.293520862	100327.5	0.587174085	1.13E-04	0.007575327	26.66666667	9.849881485	5.33E-70	1
PPARG	C08	0.207418121	0.200886034	314678	0.58392435	5.31E-65	7.13E-62	17.46031746	0.724807108	0	0	85432.5	0.5	1	1	0	0	1.06E-64	1
NTRK2	C08	0.085098301	0.084517308	290706	0.539441308	7.04E-63	8.74E-60	7.936507937	0.046761749	0.046209812	0.045737924	91081.5	0.533061189	2.19E-34	3.53E-30	6.666666667	0.052673163	1.41E-62	1
ITGA1	C08	0.083696527	0.082791406	292719	0.543176681	2.13E-60	2.45E-57	8.73015873	0.093523498	0	0	85432.5	0.5	1	1	0	0	4.26E-60	1
AHNAK	C08	1.677915063	1.252009472	473108.5	0.877911939	2.47E-60	2.66E-57	92.06349206	38.76548983	0.826070017	0.382023151	111769.5	0.654139233	7.21E-05	0.00578942	66.66666667	42.77060838	4.94E-60	1
CTSL	C08	0.773595919	0.705469479	376238.5	0.69815755	3.17E-58	3.20E-55	45.23809524	6.967500585	0.392766156	0.311948407	108494	0.634969128	1.44E-09	5.82E-07	35.55555556	9.481169344	6.34E-58	1
CYP1B1	C08	0.437933612	0.3917432	354926	0.658609543	7.82E-58	7.42E-55	35.71428571	4.138414777	0.490312339	0.448415066	114716.5	0.671386767	1.83E-29	1.48E-25	37.77777778	3.897814064	1.56E-57	1
GZMA	C08	0.381135706	0.367399281	325727.5	0.604428078	1.69E-57	1.52E-54	22.22222222	1.543137713	0.066571828	0.023349522	85583	0.500880812	0.954094161	1	4.444444444	4.319199368	3.39E-57	1
CCR6	C08	0.211336535	0.19750286	327069.5	0.606918327	3.15E-56	2.67E-53	23.01587302	1.68342296	0.216829001	0.131947982	98126	0.574289644	8.69E-04	0.034341911	24.44444444	9.612852252	6.30E-56	1
COTL1	C08	3.277170397	1.042268074	490678.5	0.91051527	6.94E-56	5.60E-53	100	98.45686229	2.940117131	0.497987177	133042.5	0.778641032	1.16E-10	5.68E-08	100	99.63128786	1.39E-55	1
ANXA1	C08	0.146670923	0.14082127	308304.5	0.572097524	3.01E-53	2.32E-50	15.07936508	0.678045359	0.024413606	0.012864562	86093.5	0.503868551	0.669813691	0.983484105	2.222222222	1.474848565	6.03E-53	1
PLA2G16	C08	0.540551372	0.466877726	381792.5	0.708463691	4.49E-51	3.29E-48	49.20634921	9.352349778	0.31564156	0.255009808	111148	0.650501858	3.87E-13	4.17E-10	37.77777778	7.979984198	8.98E-51	1
CSF2	C08	0.114598701	0.111579057	294550.5	0.546575259	1.43E-50	1.00E-47	9.523809524	0.21042787	0	0	85432.5	0.5	1	1	0	0	2.86E-50	1
CD99	C08	2.497765821	0.997165896	473928	0.879432624	2.24E-48	1.48E-45	99.20634921	93.33645078	2.01719987	0.510676935	124235.5	0.727097416	1.31E-07	3.47E-05	97.77777778	94.81169344	4.48E-48	1
PDCD1	C08	0.274843783	0.247822259	341794	0.634241476	2.30E-48	1.48E-45	30.15873016	3.553892916	0.046209812	0.033672245	89761.5	0.525335791	0.007812072	0.139244789	6.666666667	1.580194891	4.59E-48	1
GZMB	C08	0.667885745	0.616720922	343979.5	0.638296945	3.51E-48	2.18E-45	30.95238095	3.834463409	0	-0.004773206	85005	0.497498025	0.634724833	0.983484105	0	0.500395049	7.02E-48	1
ANKRD35	C08	0.170122592	0.156885264	322466.5	0.598376885	1.40E-46	8.34E-44	21.42857143	1.800327332	0.079633754	0.072603746	92262	0.539970152	1.05E-07	2.97E-05	8.888888889	0.921780353	2.79E-46	1
PROK2	C08	0.083452307	0.081669605	294442	0.546373923	5.78E-46	3.33E-43	9.523809524	0.257189619	0	0	85432.5	0.5	1	1	0	0	1.16E-45	1
LAG3	C08	0.752565274	0.589204845	399993	0.742236993	4.47E-45	2.49E-42	61.9047619	16.01589899	0.161608853	0.127496166	97345	0.569718784	2.31E-06	3.55E-04	17.77777778	3.871477482	8.94E-45	1
RORC	C08	0.10671575	0.103703799	298295.5	0.553524574	3.58E-44	1.92E-41	11.11111111	0.42085574	0.150257173	0.143623287	99925.5	0.58482135	7.69E-29	4.13E-25	17.77777778	0.842770608	7.16E-44	1
MT1E	C08	0.707260192	0.599807208	380696	0.706428998	7.31E-44	3.80E-41	50	11.15267711	0.156650108	0.137189318	98624	0.577204226	8.17E-11	4.39E-08	17.77777778	2.396628918	1.46E-43	1
RP11-94L15.2	C08	0.579196922	0.463035502	391275	0.726059655	9.85E-44	4.97E-41	57.14285714	14.02852467	0.326086085	0.160755608	103914.5	0.608167267	3.29E-04	0.017135943	42.22222222	19.69976297	1.97E-43	1
LMNA	C08	0.75843563	0.605591732	396844	0.73639363	1.61E-41	7.85E-39	60.31746032	16.9277531	0.356542663	0.261460576	106931.5	0.625824481	1.24E-07	3.35E-05	35.55555556	11.03502765	3.21E-41	1
ZNRF1	C08	0.43045743	0.35183397	373167.5	0.692458926	2.97E-41	1.41E-38	47.61904762	10.19406126	0.154032707	0.083054301	94363.5	0.552269335	0.018483906	0.236638008	20	9.560179089	5.93E-41	1
RGL4	C08	0.723037092	0.566712615	396908.5	0.736513318	7.54E-40	3.47E-37	61.11111111	17.97989245	0.374386264	0.273537423	109666.5	0.64183127	1.94E-08	6.14E-06	40	12.66789571	1.51E-39	1
F2R	C08	0.179677932	0.162404096	323240	0.599812211	9.61E-40	4.31E-37	22.22222222	2.31470657	0.081975099	0.041703167	88562	0.518315629	0.277287525	0.871717904	8.888888889	5.293652884	1.92E-39	1
RP11-664D1.1	C08	0.099542193	0.095881986	298074	0.553113553	6.48E-39	2.82E-36	11.11111111	0.514379238	0.125843566	0.118662027	96055.5	0.56217189	1.55E-15	2.77E-12	13.33333333	0.948116934	1.30E-38	1
CRIP1-ENSG00000213145	C08	3.761180358	0.949628657	452132	0.838987423	1.33E-38	5.66E-36	100	97.91910217	3.131774925	0.813549518	135629.5	0.79378164	1.11E-11	7.09E-09	100	97.62970766	2.67E-38	1
TSHZ2	C08	0.14811792	0.136204641	314473	0.583543947	1.37E-38	5.68E-36	18.25396825	1.589899462	0	0	85432.5	0.5	1	1	0	0	2.75E-38	1
THEMIS	C08	0.22356229	0.20827004	318132	0.590333678	3.51E-38	1.42E-35	19.84126984	1.940612579	0.240059396	0.163558517	105273.5	0.616120914	2.19E-07	5.18E-05	33.33333333	9.612852252	7.02E-38	1
GPR25	C08	0.071002975	0.068993586	288246.5	0.534877399	1.22E-37	4.78E-35	7.142857143	0.163666121	0	-0.001915301	85252.5	0.498946537	0.758584765	0.983484105	0	0.210692652	2.43E-37	1
VIM	C08	4.250906439	0.740097673	448705.5	0.832629124	3.21E-37	1.23E-34	100	99.46223989	4.179389587	0.746662086	149631	0.875726451	3.95E-18	1.27E-14	100	99.81564393	6.41E-37	1
CD300A	C08	0.061447635	0.059570131	290205	0.53851164	8.63E-37	3.24E-34	7.936507937	0.233808744	0	-0.001277859	85275	0.49907822	0.773853407	0.983484105	0	0.184356071	1.73E-36	1
ITGA2	C08	0.152172091	0.13980016	314201.5	0.583040145	2.74E-36	1.01E-33	18.25396825	1.706803834	0.107822895	0.094479357	95288	0.55768004	2.70E-08	8.39E-06	13.33333333	1.817224124	5.48E-36	1
RP11-316P17.2	C08	1.135142987	0.725675728	422458	0.783923608	1.58E-35	5.67E-33	84.12698413	37.45616086	0.957703056	0.568570508	128592.5	0.75259708	1.84E-11	1.02E-08	84.44444444	37.45061891	3.16E-35	1
GADD45G	C08	0.950466013	0.65744121	405205	0.75190851	8.65E-35	3.03E-32	72.22222222	26.11643675	0.919119838	0.498788055	117123	0.685470986	5.19E-07	1.06E-04	68.88888889	35.13299974	1.73E-34	1
SAMSN1	C08	1.016282057	0.647947259	421808.5	0.782718379	1.78E-34	6.12E-32	82.53968254	40.05143792	1.098390142	0.567201155	128711	0.75329061	4.39E-10	1.86E-07	91.11111111	53.46326047	3.57E-34	1
CYSLTR1	C08	0.12289527	0.11551978	303264.5	0.562745174	1.47E-33	4.94E-31	13.49206349	0.981996727	0.11683323	0.085509583	95304	0.557773681	1.05E-04	0.007125717	15.55555556	3.976823808	2.94E-33	1
MSC	C08	0.07972212	0.077749815	288140	0.534679775	2.65E-33	8.74E-31	7.142857143	0.21042787	0.030806541	0.021403366	88165	0.515992158	0.057399348	0.439444178	4.444444444	1.237819331	5.31E-33	1
CD6	C08	1.230789812	0.712975626	425301	0.789199149	2.13E-32	6.88E-30	88.88888889	51.5080664	0.607421626	0.301729009	108530	0.63517982	2.19E-04	0.012892938	57.77777778	34.79062418	4.26E-32	1
