# Supplementary material for: Human Regulatory T Cells From Umbilical Cord Blood Display Increased Repertoire Diversity and Lineage Stability Relative to Adult Peripheral Blood
Source: Front Immunol. 2020 Apr 15;11:611. doi: 10.3389/fimmu.2020.00611 (PMC7174770; doi:10.3389/fimmu.2020.00611)
Supplement: Supplementary file 5 [file Table_4.CSV]

logFC	AveExpr	t	P.Value	adj.P.Val	B	p_val_adj	p_val	gene	contrast
-2.200702857	5.782475769	-7.684679335	2.51E-08	5.67E-06	9.211375925	5.67E-06	2.51E-08	CHI3L2	CB_Treg vs CB_Tconv
1.710477143	7.400762308	7.046810404	1.26E-07	1.94E-05	7.648749641	1.94E-05	1.26E-07	FAM46C	CB_Treg vs CB_Tconv
2.605622857	7.537143077	6.904103568	1.81E-07	2.59E-05	7.292161745	2.59E-05	1.81E-07	FCER1G	CB_Treg vs CB_Tconv
1.519641429	7.008948462	6.995065702	1.43E-07	2.17E-05	7.519734142	2.17E-05	1.43E-07	ID3	CB_Treg vs CB_Tconv
-2.10306	4.895697308	-7.711037149	2.35E-08	5.43E-06	9.27479532	5.43E-06	2.35E-08	MCOLN2	CB_Treg vs CB_Tconv
-2.114574286	7.614168846	-6.563293382	4.39E-07	4.76E-05	6.431105798	4.76E-05	4.39E-07	GBP1	CB_Treg vs CB_Tconv
-2.095884286	8.072852308	-8.032190843	1.07E-08	2.90E-06	10.03987616	2.90E-06	1.07E-08	GBP4	CB_Treg vs CB_Tconv
1.681965714	10.36563769	6.337043626	7.96E-07	7.05E-05	5.852690652	7.05E-05	7.96E-07	SELL	CB_Treg vs CB_Tconv
1.56592	8.358363077	7.108476443	1.07E-07	1.72E-05	7.802077165	1.72E-05	1.07E-07	VAMP4	CB_Treg vs CB_Tconv
-2.970864286	6.785678846	-15.37417774	4.73E-15	2.54E-11	23.73504375	2.54E-11	4.73E-15	GNG4	CB_Treg vs CB_Tconv
-3.011088571	9.220363462	-15.08087738	7.62E-15	3.27E-11	23.3101905	3.27E-11	7.62E-15	ID2	CB_Treg vs CB_Tconv
-1.891482857	7.587729231	-10.59797532	3.15E-11	3.56E-08	15.625187	3.56E-08	3.15E-11	SLC1A4	CB_Treg vs CB_Tconv
1.920768571	6.611178462	6.437932396	6.10E-07	5.92E-05	6.111244907	5.92E-05	6.10E-07	IL1R2	CB_Treg vs CB_Tconv
-1.50367	4.178675385	-6.542823947	4.63E-07	4.92E-05	6.37898768	4.92E-05	4.63E-07	MERTK	CB_Treg vs CB_Tconv
-1.728152857	5.646589615	-6.770545908	2.56E-07	3.35E-05	6.956273723	3.35E-05	2.56E-07	CYBRD1	CB_Treg vs CB_Tconv
-3.024607143	5.862767692	-9.72440305	2.08E-10	1.54E-07	13.82914706	1.54E-07	2.08E-10	NRP2	CB_Treg vs CB_Tconv
-2.135185714	9.08439	-7.286981561	6.81E-08	1.26E-05	8.243254147	1.26E-05	6.81E-08	EIF2AK2	CB_Treg vs CB_Tconv
-2.394607143	11.64262115	-14.52854945	1.91E-14	5.85E-11	22.48678308	5.85E-11	1.91E-14	STAT1	CB_Treg vs CB_Tconv
1.771005714	4.846963462	10.24220722	6.72E-11	6.26E-08	14.90666549	6.26E-08	6.72E-11	RAPH1	CB_Treg vs CB_Tconv
1.527665714	7.962291538	8.061568929	9.94E-09	2.83E-06	10.10914964	2.83E-06	9.94E-09	IKZF2	CB_Treg vs CB_Tconv
2.309482857	6.554194231	8.317711822	5.35E-09	1.88E-06	10.70799005	1.88E-06	5.35E-09	FN1	CB_Treg vs CB_Tconv
2.169888571	4.720536923	6.401417396	6.72E-07	6.32E-05	6.017779462	6.32E-05	6.72E-07	EPHA4	CB_Treg vs CB_Tconv
-3.375445714	6.533114231	-20.98926097	1.72E-18	3.68E-14	30.46944082	3.68E-14	1.72E-18	CYP1B1	CB_Treg vs CB_Tconv
-2.520231429	4.904554615	-8.978524027	1.13E-09	6.36E-07	12.20967919	6.36E-07	1.13E-09	CTDSPL	CB_Treg vs CB_Tconv
1.554504286	6.402264615	6.357114797	7.55E-07	6.80E-05	5.90420641	6.80E-05	7.55E-07	CD86	CB_Treg vs CB_Tconv
2.698578571	6.062261154	12.72138821	4.69E-13	8.39E-10	19.56356685	8.39E-10	4.69E-13	HES1	CB_Treg vs CB_Tconv
-1.708194286	6.183413462	-6.534298601	4.74E-07	5.01E-05	6.357268086	5.01E-05	4.74E-07	OSBPL10	CB_Treg vs CB_Tconv
-2.534651429	6.312193462	-8.42694363	4.12E-09	1.58E-06	10.96053657	1.58E-06	4.12E-09	FILIP1L	CB_Treg vs CB_Tconv
-5.043084286	6.830918462	-13.23977138	1.81E-13	3.53E-10	20.43977598	3.53E-10	1.81E-13	APOD	CB_Treg vs CB_Tconv
2.535534286	7.792805385	8.531047305	3.22E-09	1.41E-06	11.19964165	1.41E-06	3.22E-09	KLF3	CB_Treg vs CB_Tconv
-1.725141429	8.750735385	-8.050200057	1.02E-08	2.83E-06	10.08235618	2.83E-06	1.02E-08	SRD5A3	CB_Treg vs CB_Tconv
-1.87289	4.445391154	-8.547812025	3.09E-09	1.41E-06	11.2380018	1.41E-06	3.09E-09	PTPN13	CB_Treg vs CB_Tconv
-1.961342857	6.226722308	-9.013625865	1.04E-09	6.19E-07	12.28768997	6.19E-07	1.04E-09	GUCY1B3	CB_Treg vs CB_Tconv
4.855768571	6.470691923	16.85962405	4.72E-16	5.06E-12	25.7627797	5.06E-12	4.72E-16	CPE	CB_Treg vs CB_Tconv
2.183687143	4.870725769	6.825624296	2.22E-07	3.07E-05	7.095039997	3.07E-05	2.22E-07	SULT1B1	CB_Treg vs CB_Tconv
-4.164917143	7.623793077	-7.821401339	1.79E-08	4.32E-06	9.539315499	4.32E-06	1.79E-08	GZMA	CB_Treg vs CB_Tconv
1.552861429	5.032372692	8.047710842	1.03E-08	2.83E-06	10.07648733	2.83E-06	1.03E-08	S100Z	CB_Treg vs CB_Tconv
-1.82879	5.576638077	-8.137168252	8.27E-09	2.56E-06	10.28685664	2.56E-06	8.27E-09	RASGRF2	CB_Treg vs CB_Tconv
-2.883082857	5.613837308	-8.184224552	7.38E-09	2.44E-06	10.39706339	2.44E-06	7.38E-09	CSF2	CB_Treg vs CB_Tconv
-1.80184	6.605830769	-7.545567402	3.55E-08	7.19E-06	8.875109873	7.19E-06	3.55E-08	P4HA2	CB_Treg vs CB_Tconv
1.773544286	7.908362692	8.090151663	9.28E-09	2.76E-06	10.17643173	2.76E-06	9.28E-09	AIM1	CB_Treg vs CB_Tconv
4.208378571	6.037091538	14.52839121	1.91E-14	5.85E-11	22.48654269	5.85E-11	1.91E-14	PLN	CB_Treg vs CB_Tconv
-3.22509	5.470359615	-13.60239697	9.46E-14	2.10E-10	21.03425297	2.10E-10	9.46E-14	TMEM200A	CB_Treg vs CB_Tconv
2.024932857	4.855764615	10.89908637	1.68E-11	2.12E-08	16.21968967	2.12E-08	1.68E-11	UST	CB_Treg vs CB_Tconv
-2.25378	8.764928077	-6.722813089	2.90E-07	3.57E-05	6.835737654	3.57E-05	2.90E-07	IER3	CB_Treg vs CB_Tconv
2.708338571	6.632234231	7.91344721	1.43E-08	3.65E-06	9.758653072	3.65E-06	1.43E-08	RCAN2	CB_Treg vs CB_Tconv
-2.50751	5.467547692	-8.169345675	7.65E-09	2.45E-06	10.36225051	2.45E-06	7.65E-09	SOGA3	CB_Treg vs CB_Tconv
2.519965714	7.318177308	9.04003663	9.78E-10	6.19E-07	12.34626839	6.19E-07	9.78E-10	SAMD3	CB_Treg vs CB_Tconv
-2.2274	7.127074231	-13.8281343	6.36E-14	1.70E-10	21.39686452	1.70E-10	6.36E-14	AHI1	CB_Treg vs CB_Tconv
-2.240575714	9.677681923	-6.748224676	2.71E-07	3.46E-05	6.8999393	3.46E-05	2.71E-07	LRRN3	CB_Treg vs CB_Tconv
1.602751429	5.892178846	6.600464469	3.99E-07	4.41E-05	6.525636444	4.41E-05	3.99E-07	ICA1	CB_Treg vs CB_Tconv
-2.549324286	6.830510769	-7.343664545	5.90E-08	1.13E-05	8.382502576	1.13E-05	5.90E-08	AOAH	CB_Treg vs CB_Tconv
-2.408557143	5.685262692	-8.991952868	1.09E-09	6.33E-07	12.23954462	6.33E-07	1.09E-09	DOCK5	CB_Treg vs CB_Tconv
-1.685654286	7.665370385	-8.057251704	1.00E-08	2.83E-06	10.0989772	2.83E-06	1.00E-08	ASPH	CB_Treg vs CB_Tconv
1.862545714	4.882840385	6.71888945	2.93E-07	3.59E-05	6.825818298	3.59E-05	2.93E-07	MYBL1	CB_Treg vs CB_Tconv
1.624064286	5.680024231	6.404866421	6.66E-07	6.29E-05	6.02661333	6.29E-05	6.66E-07	NIPAL2	CB_Treg vs CB_Tconv
-1.859994286	6.101211154	-10.15961898	8.02E-11	7.17E-08	14.73734228	7.17E-08	8.02E-11	CD274	CB_Treg vs CB_Tconv
-1.896881429	8.797552692	-7.216424014	8.15E-08	1.41E-05	8.069348891	1.41E-05	8.15E-08	PIP5K1B	CB_Treg vs CB_Tconv
-3.100472857	4.56703	-13.582405	9.81E-14	2.10E-10	21.00186575	2.10E-10	9.81E-14	NTRK2	CB_Treg vs CB_Tconv
1.895135714	7.810464615	8.565471542	2.96E-09	1.38E-06	11.27836581	1.38E-06	2.96E-09	AQP3	CB_Treg vs CB_Tconv
-3.324084286	6.872790769	-7.784597037	1.96E-08	4.67E-06	9.451288015	4.67E-06	1.96E-08	PTPN3	CB_Treg vs CB_Tconv
3.701081429	8.228031538	7.059161479	1.22E-07	1.89E-05	7.679496763	1.89E-05	1.22E-07	VSIG1	CB_Treg vs CB_Tconv
2.243771429	4.48701	8.072138044	9.69E-09	2.81E-06	10.13404206	2.81E-06	9.69E-09	PAK3	CB_Treg vs CB_Tconv
-3.058188571	7.668668077	-11.12061876	1.07E-11	1.52E-08	16.64921958	1.52E-08	1.07E-11	CD40LG	CB_Treg vs CB_Tconv
1.837634286	5.731361923	7.547764724	3.53E-08	7.19E-06	8.88044143	7.19E-06	3.53E-08	CACNB2	CB_Treg vs CB_Tconv
-1.935448571	6.921270769	-8.389545237	4.51E-09	1.70E-06	10.87426198	1.70E-06	4.51E-09	MAP3K8	CB_Treg vs CB_Tconv
1.847175714	5.976455769	7.074633859	1.17E-07	1.84E-05	7.717987935	1.84E-05	1.17E-07	PLEKHA1	CB_Treg vs CB_Tconv
2.17697	5.993011538	10.12404379	8.67E-11	7.43E-08	14.66411041	7.43E-08	8.67E-11	DNMBP	CB_Treg vs CB_Tconv
1.763972857	6.345061154	11.05169335	1.23E-11	1.64E-08	16.51628737	1.64E-08	1.23E-11	SLC37A2	CB_Treg vs CB_Tconv
-2.329525714	6.766632692	-15.75196162	2.59E-15	1.85E-11	24.27001791	1.85E-11	2.59E-15	PLA2G16	CB_Treg vs CB_Tconv
1.816058571	8.368296154	8.474074865	3.68E-09	1.50E-06	11.0689795	1.50E-06	3.68E-09	LRRC32	CB_Treg vs CB_Tconv
-2.268092857	9.253740385	-8.69822044	2.17E-09	1.06E-06	11.58035419	1.06E-06	2.17E-09	GRAMD1B.1	CB_Treg vs CB_Tconv
-2.622897143	9.225723846	-10.26563314	6.39E-11	6.26E-08	14.95451944	6.26E-08	6.39E-11	CD9	CB_Treg vs CB_Tconv
-2.124658571	5.828595	-7.222245484	8.03E-08	1.41E-05	8.083721085	1.41E-05	8.03E-08	FAR2	CB_Treg vs CB_Tconv
-1.873137143	5.077816923	-6.684040319	3.21E-07	3.77E-05	6.737641636	3.77E-05	3.21E-07	CLECL1	CB_Treg vs CB_Tconv
-1.728221429	5.319456154	-8.942431191	1.23E-09	6.69E-07	12.12928062	6.69E-07	1.23E-09	KIF21A	CB_Treg vs CB_Tconv
-1.867391429	7.279864231	-8.075483698	9.61E-09	2.81E-06	10.1419185	2.81E-06	9.61E-09	ABCD2.1	CB_Treg vs CB_Tconv
-2.569234286	5.845008077	-6.869094539	1.98E-07	2.80E-05	7.204315346	2.80E-05	1.98E-07	NELL2	CB_Treg vs CB_Tconv
2.492835714	5.805249615	10.24642208	6.65E-11	6.26E-08	14.91528116	6.26E-08	6.65E-11	NDUFA4L2	CB_Treg vs CB_Tconv
2.286361429	4.146173077	11.67276607	3.51E-12	5.38E-09	17.69140588	5.38E-09	3.51E-12	PTPRB	CB_Treg vs CB_Tconv
-2.945271429	7.201137308	-6.725398692	2.88E-07	3.57E-05	6.842273388	3.57E-05	2.88E-07	TNFSF13B.1	CB_Treg vs CB_Tconv
2.381945714	9.055137308	11.74585835	3.04E-12	5.02E-09	17.82638709	5.02E-09	3.04E-12	LGALS3	CB_Treg vs CB_Tconv
-1.527645714	9.590759231	-8.351790489	4.93E-09	1.79E-06	10.78696309	1.79E-06	4.93E-09	FUT8	CB_Treg vs CB_Tconv
-2.608965714	8.865166154	-6.389458822	6.93E-07	6.44E-05	5.987141418	6.44E-05	6.93E-07	GZMB	CB_Treg vs CB_Tconv
-1.668114286	4.018845385	-6.435917776	6.13E-07	5.93E-05	6.106091617	5.93E-05	6.13E-07	SHC4	CB_Treg vs CB_Tconv
-1.519034286	7.984065769	-6.553138803	4.51E-07	4.86E-05	6.405256236	4.86E-05	4.51E-07	HOMER2	CB_Treg vs CB_Tconv
2.179117143	7.825754615	10.85885614	1.83E-11	2.18E-08	16.14097614	2.18E-08	1.83E-11	ITGAM	CB_Treg vs CB_Tconv
-2.655008571	7.904166154	-10.56857958	3.35E-11	3.59E-08	15.56648325	3.59E-08	3.35E-11	LPCAT2	CB_Treg vs CB_Tconv
1.5202	9.891622308	8.934230643	1.25E-09	6.69E-07	12.11098729	6.69E-07	1.25E-09	MAF	CB_Treg vs CB_Tconv
1.698625714	7.072258462	8.130252113	8.41E-09	2.56E-06	10.27063262	2.56E-06	8.41E-09	RAP1GAP2	CB_Treg vs CB_Tconv
1.840791429	9.450706538	6.740713093	2.77E-07	3.49E-05	6.880968989	3.49E-05	2.77E-07	CD68	CB_Treg vs CB_Tconv
-1.707581429	4.294715769	-7.274641689	7.03E-08	1.27E-05	8.212885309	1.27E-05	7.03E-08	HMSD	CB_Treg vs CB_Tconv
1.57169	9.632094615	7.28292486	6.88E-08	1.26E-05	8.233272612	1.26E-05	6.88E-08	KLF2	CB_Treg vs CB_Tconv
1.677792857	9.297387308	8.345956091	5.00E-09	1.79E-06	10.77345432	1.79E-06	5.00E-09	ZFP36	CB_Treg vs CB_Tconv
2.327424286	8.862584231	6.855061475	2.06E-07	2.88E-05	7.169062901	2.88E-05	2.06E-07	CD79A	CB_Treg vs CB_Tconv
1.625062857	8.267902692	7.613897035	3.00E-08	6.52E-06	9.040602868	6.52E-06	3.00E-08	RASGRP4	CB_Treg vs CB_Tconv
-1.652198571	5.034688462	-6.331201379	8.08E-07	7.10E-05	5.837688469	7.10E-05	8.08E-07	ATP9A	CB_Treg vs CB_Tconv
2.333967143	8.103396154	7.569527483	3.35E-08	7.11E-06	8.933211644	7.11E-06	3.35E-08	IFNGR2	CB_Treg vs CB_Tconv
1.552882857	5.367453846	6.364432582	7.40E-07	6.71E-05	5.922979109	6.71E-05	7.40E-07	SLC16A1.5	CB_Treg vs CB_Tconv
1.644467143	7.838820769	7.935972717	1.35E-08	3.49E-06	9.812151261	3.49E-06	1.35E-08	RASA3.2	CB_Treg vs CB_Tconv
-2.063211667	7.381285	-10.12719245	8.61E-11	4.99E-08	14.7102105	4.99E-08	8.61E-11	LMO4	APB_Treg vs APB_Tconv
-2.343381667	5.782475769	-7.575895507	3.29E-08	5.56E-06	8.940169008	5.56E-06	3.29E-08	CHI3L2	APB_Treg vs APB_Tconv
1.789296667	6.288203462	8.237689271	6.49E-09	1.51E-06	10.52477659	1.51E-06	6.49E-09	IL6R	APB_Treg vs APB_Tconv
2.31582	11.14115308	7.556951207	3.45E-08	5.71E-06	8.893939913	5.71E-06	3.45E-08	TNFRSF9	APB_Treg vs APB_Tconv
1.825791667	7.008948462	7.780876084	1.98E-08	3.76E-06	9.437333239	3.76E-06	1.98E-08	ID3	APB_Treg vs APB_Tconv
4.881123333	7.656513846	7.947210838	1.31E-08	2.82E-06	9.836610124	2.82E-06	1.31E-08	FCRL3	APB_Treg vs APB_Tconv
-1.85824	6.785678846	-8.90302298	1.34E-09	4.43E-07	12.05638209	4.43E-07	1.34E-09	GNG4	APB_Treg vs APB_Tconv
-3.870718333	9.220363462	-17.94821458	9.65E-17	6.90E-13	27.3713014	6.90E-13	9.65E-17	ID2	APB_Treg vs APB_Tconv
-5.526095	8.715671923	-7.746482953	2.16E-08	3.92E-06	9.354307278	3.92E-06	2.16E-08	GNLY	APB_Treg vs APB_Tconv
3.643416667	6.611178462	11.30594366	7.31E-12	7.13E-09	17.06902285	7.13E-09	7.31E-12	IL1R2	APB_Treg vs APB_Tconv
2.737298333	5.531652692	12.38257177	8.87E-13	1.46E-09	19.06455865	1.46E-09	8.87E-13	IL1R1	APB_Treg vs APB_Tconv
-2.498848333	7.495913462	-7.84573683	1.69E-08	3.27E-06	9.593474595	3.27E-06	1.69E-08	MGAT4A	APB_Treg vs APB_Tconv
4.966796667	7.962291538	24.26577834	3.84E-20	8.23E-16	33.87354798	8.23E-16	3.84E-20	IKZF2	APB_Treg vs APB_Tconv
-2.961355	6.533114231	-17.04837923	3.56E-16	1.91E-12	26.22384723	1.91E-12	3.56E-16	CYP1B1	APB_Treg vs APB_Tconv
3.241515	6.961635769	8.759970939	1.87E-09	5.74E-07	11.73237056	5.74E-07	1.87E-09	TTN	APB_Treg vs APB_Tconv
2.722341667	6.258701923	11.06641657	1.19E-11	9.82E-09	16.60482007	9.82E-09	1.19E-11	CCDC141	APB_Treg vs APB_Tconv
2.20784	9.921804615	7.852600748	1.66E-08	3.27E-06	9.609964995	3.27E-06	1.66E-08	CCR4	APB_Treg vs APB_Tconv
1.568616667	7.134728846	9.619370413	2.63E-10	1.17E-07	13.63506703	1.17E-07	2.63E-10	CCRL2	APB_Treg vs APB_Tconv
2.351221667	6.633703077	9.712632576	2.13E-10	9.74E-08	13.83523748	9.74E-08	2.13E-10	ZDHHC23	APB_Treg vs APB_Tconv
3.166028333	8.151508846	11.31952016	7.11E-12	7.13E-09	17.09510838	7.13E-09	7.11E-12	TIGIT	APB_Treg vs APB_Tconv
1.882951667	8.883108462	10.94912498	1.51E-11	1.16E-08	16.37473978	1.16E-08	1.51E-11	ZBTB38	APB_Treg vs APB_Tconv
2.7336	6.062261154	11.93056495	2.12E-12	2.52E-09	18.24453994	2.52E-09	2.12E-12	HES1	APB_Treg vs APB_Tconv
2.189823333	6.956028077	7.884950317	1.53E-08	3.10E-06	9.687597904	3.10E-06	1.53E-08	CDCP1	APB_Treg vs APB_Tconv
-3.41451	4.849463077	-10.29585745	5.98E-11	3.70E-08	15.05933227	3.70E-08	5.98E-11	CD200R1	APB_Treg vs APB_Tconv
1.836676667	9.711891538	8.084198133	9.41E-09	2.08E-06	10.16259879	2.08E-06	9.41E-09	CD80	APB_Treg vs APB_Tconv
-3.586565	6.830918462	-8.717452115	2.07E-09	6.26E-07	11.63550448	6.26E-07	2.07E-09	APOD	APB_Treg vs APB_Tconv
1.597596667	6.407750769	8.360275325	4.83E-09	1.19E-06	10.81166864	1.19E-06	4.83E-09	RYK	APB_Treg vs APB_Tconv
-1.696905	9.194429231	-7.844863577	1.69E-08	3.27E-06	9.591376168	3.27E-06	1.69E-08	STAP1	APB_Treg vs APB_Tconv
1.780885	7.068536154	7.934112448	1.36E-08	2.85E-06	9.805304866	2.85E-06	1.36E-08	PKD2	APB_Treg vs APB_Tconv
4.300981667	6.470691923	13.82560366	6.39E-14	1.71E-10	21.52039996	1.71E-10	6.39E-14	CPE	APB_Treg vs APB_Tconv
-3.051673333	6.558665769	-7.914587345	1.42E-08	2.91E-06	9.758596165	2.91E-06	1.42E-08	PALLD	APB_Treg vs APB_Tconv
1.603503333	4.601916538	8.45893403	3.82E-09	9.87E-07	11.04102954	9.87E-07	3.82E-09	TMEM192	APB_Treg vs APB_Tconv
1.639358333	7.517179615	8.79129632	1.74E-09	5.41E-07	11.80357134	5.41E-07	1.74E-09	TRIO	APB_Treg vs APB_Tconv
-4.539473333	7.053386154	-8.000743962	1.15E-08	2.50E-06	9.964310281	2.50E-06	1.15E-08	IL7R	APB_Treg vs APB_Tconv
-2.65546	4.628533462	-12.83903682	3.77E-13	6.74E-10	19.86748291	6.74E-10	3.77E-13	ITGA2	APB_Treg vs APB_Tconv
-6.394036667	7.623793077	-11.1168036	1.07E-11	9.21E-09	16.70309853	9.21E-09	1.07E-11	GZMA	APB_Treg vs APB_Tconv
-2.440203333	5.576638077	-10.05222218	1.01E-10	5.63E-08	14.5537596	5.63E-08	1.01E-10	RASGRF2	APB_Treg vs APB_Tconv
-2.985608333	5.613837308	-7.846569979	1.68E-08	3.27E-06	9.595476557	3.27E-06	1.68E-08	CSF2	APB_Treg vs APB_Tconv
-1.796163333	6.303309231	-8.826480224	1.60E-09	5.14E-07	11.88337583	5.14E-07	1.60E-09	CCNI2	APB_Treg vs APB_Tconv
-2.896426667	6.605830769	-11.22961382	8.53E-12	7.96E-09	16.92191555	7.96E-09	8.53E-12	P4HA2	APB_Treg vs APB_Tconv
-2.433106667	5.470359615	-9.500825912	3.43E-10	1.50E-07	13.37885619	1.50E-07	3.43E-10	TMEM200A	APB_Treg vs APB_Tconv
2.582071667	4.855764615	12.86691299	3.58E-13	6.74E-10	19.91571606	6.74E-10	3.58E-13	UST	APB_Treg vs APB_Tconv
2.108513333	8.517889231	11.89148687	2.28E-12	2.58E-09	18.17245335	2.58E-09	2.28E-12	TPMT	APB_Treg vs APB_Tconv
-3.981015	9.101779231	-13.72477048	7.62E-14	1.82E-10	21.35645808	1.82E-10	7.62E-14	THEMIS	APB_Treg vs APB_Tconv
-2.081991667	7.127074231	-11.96660527	1.97E-12	2.49E-09	18.31085299	2.49E-09	1.97E-12	AHI1	APB_Treg vs APB_Tconv
1.546533333	9.207421538	7.651372297	2.73E-08	4.72E-06	9.123882447	4.72E-06	2.73E-08	HLA-DMA	APB_Treg vs APB_Tconv
-1.539295	8.770761154	-9.998213856	1.14E-10	5.96E-08	14.44056705	5.96E-08	1.14E-10	STK17A	APB_Treg vs APB_Tconv
2.431326667	6.533248846	7.55185294	3.50E-08	5.73E-06	8.881490749	5.73E-06	3.50E-08	ST7	APB_Treg vs APB_Tconv
1.66745	8.676621154	9.30379763	5.35E-10	2.12E-07	12.94860616	2.12E-07	5.35E-10	BPGM	APB_Treg vs APB_Tconv
2.129725	5.892178846	8.12004543	8.63E-09	1.93E-06	10.24747706	1.93E-06	8.63E-09	ICA1	APB_Treg vs APB_Tconv
-3.876911667	6.830510769	-10.33951716	5.45E-11	3.54E-08	15.1490626	3.54E-08	5.45E-11	AOAH	APB_Treg vs APB_Tconv
-1.91288	9.231968846	-9.023518116	1.02E-09	3.51E-07	12.32704069	3.51E-07	1.02E-09	FAM3C	APB_Treg vs APB_Tconv
3.001773333	5.680024231	10.96002036	1.48E-11	1.16E-08	16.39618949	1.16E-08	1.48E-11	NIPAL2	APB_Treg vs APB_Tconv
-2.40089	4.287948462	-8.399311133	4.40E-09	1.11E-06	10.90258262	1.11E-06	4.40E-09	ENPP2	APB_Treg vs APB_Tconv
-2.512138333	8.157133462	-7.556014653	3.46E-08	5.71E-06	8.891653252	5.71E-06	3.46E-08	TMEM71.1	APB_Treg vs APB_Tconv
-2.077638333	6.101211154	-10.50660405	3.82E-11	2.73E-08	15.49004027	2.73E-08	3.82E-11	CD274	APB_Treg vs APB_Tconv
-4.64832	7.089573077	-8.544364404	3.12E-09	8.46E-07	11.23852795	8.46E-07	3.12E-09	ANXA1	APB_Treg vs APB_Tconv
3.005481667	8.432560385	13.63792403	8.89E-14	1.91E-10	21.21436403	1.91E-10	8.89E-14	CDKN2A	APB_Treg vs APB_Tconv
-1.973803333	8.130739615	-8.98660088	1.11E-09	3.71E-07	12.24433632	3.71E-07	1.11E-09	FAM3C2	APB_Treg vs APB_Tconv
-2.984105	7.668668077	-10.04628274	1.03E-10	5.63E-08	14.54133146	5.63E-08	1.03E-10	CD40LG	APB_Treg vs APB_Tconv
-7.411573333	9.04244	-14.05346895	4.30E-14	1.54E-10	21.88682195	1.54E-10	4.30E-14	CDR1	APB_Treg vs APB_Tconv
1.508905	8.324992308	10.66175052	2.75E-11	2.04E-08	15.80323128	2.04E-08	2.75E-11	CASK	APB_Treg vs APB_Tconv
2.06542	10.43472615	12.18231175	1.30E-12	1.86E-09	18.70436269	1.86E-09	1.30E-12	FOXP3	APB_Treg vs APB_Tconv
-4.08265	8.328227308	-10.03544477	1.05E-10	5.63E-08	14.51864055	5.63E-08	1.05E-10	CYSLTR1	APB_Treg vs APB_Tconv
-5.36473	5.593798077	-13.92514681	5.37E-14	1.64E-10	21.68116009	1.64E-10	5.37E-14	CDR1.1	APB_Treg vs APB_Tconv
-1.570223333	6.291036923	-7.750669879	2.13E-08	3.91E-06	9.364423136	3.91E-06	2.13E-08	GAB3	APB_Treg vs APB_Tconv
3.971868333	7.388510385	10.41534384	4.64E-11	3.21E-08	15.3042789	3.21E-08	4.64E-11	OLAH	APB_Treg vs APB_Tconv
2.270618333	5.08462	9.384093383	4.46E-10	1.87E-07	13.12461377	1.87E-07	4.46E-10	ATRNL1	APB_Treg vs APB_Tconv
-1.908681667	7.087592692	-8.682057695	2.25E-09	6.52E-07	11.5546732	6.52E-07	2.25E-09	SFMBT2	APB_Treg vs APB_Tconv
-2.886263333	4.724152308	-12.09855486	1.53E-12	2.05E-09	18.55225229	2.05E-09	1.53E-12	ANK3	APB_Treg vs APB_Tconv
1.614788333	7.797603846	7.752951273	2.12E-08	3.91E-06	9.369934124	3.91E-06	2.12E-08	IL18BP	APB_Treg vs APB_Tconv
-1.564133333	11.34588846	-9.361475706	4.69E-10	1.90E-07	13.07512878	1.90E-07	4.69E-10	IFITM3	APB_Treg vs APB_Tconv
2.656985	8.368296154	11.47831537	5.17E-12	5.54E-09	17.39843071	5.54E-09	5.17E-12	LRRC32	APB_Treg vs APB_Tconv
-2.182638333	8.545835769	-7.455394878	4.46E-08	6.92E-06	8.645315947	6.92E-06	4.46E-08	SYTL2	APB_Treg vs APB_Tconv
-1.920663333	5.099970769	-10.29228441	6.03E-11	3.70E-08	15.05197722	3.70E-08	6.03E-11	GRAMD1B	APB_Treg vs APB_Tconv
-2.585956667	9.253740385	-9.181580097	7.06E-10	2.75E-07	12.67894502	2.75E-07	7.06E-10	GRAMD1B.1	APB_Treg vs APB_Tconv
-2.278033333	9.225723846	-8.254507373	6.23E-09	1.48E-06	10.56426107	1.48E-06	6.23E-09	CD9	APB_Treg vs APB_Tconv
-3.110421667	5.540838077	-9.067484329	9.18E-10	3.39E-07	12.4252832	3.39E-07	9.18E-10	BCAT1	APB_Treg vs APB_Tconv
-2.261421667	7.279864231	-9.05401767	9.47E-10	3.41E-07	12.39522122	3.41E-07	9.47E-10	ABCD2.1	APB_Treg vs APB_Tconv
-5.001183333	5.355565	-7.764674256	2.06E-08	3.88E-06	9.398241408	3.88E-06	2.06E-08	IFNG	APB_Treg vs APB_Tconv
-1.862786667	7.585205769	-8.555791233	3.03E-09	8.34E-07	11.2648663	8.34E-07	3.03E-09	LRMP.1	APB_Treg vs APB_Tconv
-2.426038333	6.850125	-8.139721547	8.22E-09	1.86E-06	10.2939899	1.86E-06	8.22E-09	FLT1	APB_Treg vs APB_Tconv
1.837875	9.055137308	8.390647476	4.49E-09	1.12E-06	10.88242356	1.12E-06	4.49E-09	LGALS3	APB_Treg vs APB_Tconv
-3.816976667	8.865166154	-8.654496647	2.40E-09	6.87E-07	11.491608	6.87E-07	2.40E-09	GZMB	APB_Treg vs APB_Tconv
-2.812726667	7.904166154	-10.36584786	5.15E-11	3.45E-08	15.20305093	3.45E-08	5.15E-11	LPCAT2	APB_Treg vs APB_Tconv
2.540361667	5.461088846	15.80589297	2.38E-15	1.02E-11	24.52692169	1.02E-11	2.38E-15	PKD1L3	APB_Treg vs APB_Tconv
-2.086035	6.373688077	-8.815493836	1.65E-09	5.19E-07	11.85847531	5.19E-07	1.65E-09	CD300A	APB_Treg vs APB_Tconv
-2.035446667	10.47269231	-7.70141547	2.41E-08	4.27E-06	9.245272798	4.27E-06	2.41E-08	CCL5	APB_Treg vs APB_Tconv
-2.249843333	6.765366154	-11.16730889	9.69E-12	8.66E-09	16.80127065	8.66E-09	9.69E-12	RNF157	APB_Treg vs APB_Tconv
1.621421667	7.365998846	12.31369659	1.01E-12	1.55E-09	18.9412301	1.55E-09	1.01E-12	TTC39C	APB_Treg vs APB_Tconv
-1.522125	7.247171538	-7.543030151	3.58E-08	5.81E-06	8.859938839	5.81E-06	3.58E-08	SETBP1	APB_Treg vs APB_Tconv
3.070916667	6.255774615	9.875347456	1.49E-10	7.61E-08	14.18153874	7.61E-08	1.49E-10	SLC14A1	APB_Treg vs APB_Tconv
1.827758333	4.342663462	8.566550452	2.96E-09	8.24E-07	11.28964895	8.24E-07	2.96E-09	ZNF532	APB_Treg vs APB_Tconv
-2.20319	4.294715769	-8.689779193	2.21E-09	6.49E-07	11.57232219	6.49E-07	2.21E-09	HMSD	APB_Treg vs APB_Tconv
1.715798333	6.220193077	9.774430517	1.86E-10	8.83E-08	13.9671993	8.83E-08	1.86E-10	LSR	APB_Treg vs APB_Tconv
1.915761667	6.954433077	9.100799936	8.50E-10	3.26E-07	12.49954343	3.26E-07	8.50E-10	CD33	APB_Treg vs APB_Tconv
2.358651667	8.267902692	10.23121587	6.88E-11	4.10E-08	14.92599587	4.10E-08	6.88E-11	RASGRP4	APB_Treg vs APB_Tconv
-2.64953	10.06477462	-9.000212506	1.07E-09	3.65E-07	12.27485257	3.65E-07	1.07E-09	CST7	APB_Treg vs APB_Tconv
-2.900801667	4.396296538	-18.24383668	6.37E-17	6.83E-13	27.7342874	6.83E-13	6.37E-17	TSHZ2	APB_Treg vs APB_Tconv
-2.176663333	7.372485385	-7.471438035	4.28E-08	6.75E-06	8.684681023	6.75E-06	4.28E-08	H1F0	APB_Treg vs APB_Tconv
1.562618333	7.381285	7.227195332	7.93E-08	6.29E-05	8.021069377	6.29E-05	7.93E-08	LMO4	CB_Treg vs APB_Treg
1.590117619	6.580077692	4.904670153	3.74E-05	0.005937046	2.253276123	0.005937046	3.74E-05	C1orf21	CB_Treg vs APB_Treg
-2.721948333	6.074681923	-5.82487627	3.11E-06	0.001041287	4.592534076	0.001041287	3.11E-06	PRG4	CB_Treg vs APB_Treg
2.592169524	5.54633	6.459922678	5.76E-07	2.63E-04	6.172913382	2.63E-04	5.76E-07	PLA2G4A	CB_Treg vs APB_Treg
1.840500476	9.275237692	3.710553759	9.24E-04	0.055672058	-0.751990001	0.055672058	9.24E-04	RGS1	CB_Treg vs APB_Treg
1.624306905	6.606177692	3.17572461	0.003661453	0.119682493	-2.023875653	0.119682493	0.003661453	RGS2	CB_Treg vs APB_Treg
-1.673175	7.141077308	-6.875895819	1.95E-07	1.10E-04	7.184234948	1.10E-04	1.95E-07	SLC35F3	CB_Treg vs APB_Treg
3.308326667	6.391576154	10.89474545	1.69E-11	1.21E-07	15.65931359	1.21E-07	1.69E-11	PTGER3	CB_Treg vs APB_Treg
-2.016175238	7.614168846	-5.459154079	8.31E-06	0.002049828	3.667209997	0.002049828	8.31E-06	GBP1	CB_Treg vs APB_Treg
-1.713031667	8.072852308	-5.72704127	4.04E-06	0.001240585	4.345872032	0.001240585	4.04E-06	GBP4	CB_Treg vs APB_Treg
2.423542857	6.269720385	5.541690117	6.65E-06	0.00176604	3.876759552	0.00176604	6.65E-06	PTGS2	CB_Treg vs APB_Treg
2.351983095	8.715671923	3.106647783	0.004352973	0.131682051	-2.182242299	0.131682051	0.004352973	GNLY	CB_Treg vs APB_Treg
-1.539861905	6.611178462	-4.502475415	1.11E-04	0.01355351	1.228070246	0.01355351	1.11E-04	IL1R2	CB_Treg vs APB_Treg
-1.683257381	5.531652692	-7.174817311	9.06E-08	6.38E-05	7.897357991	6.38E-05	9.06E-08	IL1R1	CB_Treg vs APB_Treg
1.643557857	7.218648846	4.444175481	1.30E-04	0.015515408	1.080051226	0.015515408	1.30E-04	IGFBP2	CB_Treg vs APB_Treg
1.824807381	4.778737692	5.069066187	2.39E-05	0.004347338	2.673109207	0.004347338	2.39E-05	TFPI	CB_Treg vs APB_Treg
-1.716207143	11.64262115	-9.083555869	8.84E-10	1.46E-06	12.14392277	1.46E-06	8.84E-10	STAT1	CB_Treg vs APB_Treg
1.723027381	6.554194231	5.413517061	9.41E-06	0.002168696	3.551194493	0.002168696	9.41E-06	FN1	CB_Treg vs APB_Treg
1.827711667	5.552934615	7.371257579	5.51E-08	5.13E-05	8.359357317	5.13E-05	5.51E-08	GPR55	CB_Treg vs APB_Treg
2.401473333	5.521607692	5.833979685	3.03E-06	0.001032323	4.615448727	0.001032323	3.03E-06	CCR3	CB_Treg vs APB_Treg
1.970966429	7.824966154	3.438101908	0.001877475	0.085313721	-1.409112836	0.085313721	0.001877475	IL17RB	CB_Treg vs APB_Treg
1.524195952	8.542940385	7.21329961	8.21E-08	6.29E-05	7.988286079	6.29E-05	8.21E-08	CCDC50	CB_Treg vs APB_Treg
2.143575714	5.133130385	9.296464716	5.43E-10	1.06E-06	12.58302657	1.06E-06	5.43E-10	ROBO1	CB_Treg vs APB_Treg
-1.916207381	8.671989231	-4.085499172	0.000341789	0.029559254	0.175686905	0.029559254	0.000341789	PARP9	CB_Treg vs APB_Treg
1.50474119	6.209640385	4.765529629	5.45E-05	0.007866923	1.898064575	0.007866923	5.45E-05	GOLIM4	CB_Treg vs APB_Treg
1.987657619	5.207593077	5.561320764	6.31E-06	0.001724981	3.926544485	0.001724981	6.31E-06	KIT	CB_Treg vs APB_Treg
1.963226905	5.458610769	5.997592122	1.96E-06	7.15E-04	5.026127688	7.15E-04	1.96E-06	GAB1	CB_Treg vs APB_Treg
3.105969048	4.602330385	7.505467978	3.93E-08	4.01E-05	8.671864622	4.01E-05	3.93E-08	JCHAIN	CB_Treg vs APB_Treg
2.81263119	6.224491923	9.565633155	2.96E-10	6.35E-07	13.12815417	6.35E-07	2.96E-10	HPGDS	CB_Treg vs APB_Treg
1.730187857	5.543585769	5.239205686	1.51E-05	0.003109457	3.107270411	0.003109457	1.51E-05	NDNF	CB_Treg vs APB_Treg
-1.578789524	6.409535	-2.557656764	0.01633546	0.236499374	-3.376651881	0.236499374	0.01633546	DDX60	CB_Treg vs APB_Treg
1.927385238	9.987271538	5.601809443	5.66E-06	0.001608225	4.029155556	0.001608225	5.66E-06	HPGD	CB_Treg vs APB_Treg
1.966819286	9.868492692	6.262542724	9.69E-07	4.00E-04	5.686006456	4.00E-04	9.69E-07	PDE4D.1	CB_Treg vs APB_Treg
2.368780238	6.526578077	5.399915464	9.76E-06	0.002203171	3.516598597	0.002203171	9.76E-06	SLCO4C1	CB_Treg vs APB_Treg
1.816937857	7.953325	10.15173106	8.16E-11	3.50E-07	14.27685542	3.50E-07	8.16E-11	NREP	CB_Treg vs APB_Treg
1.92017119	8.054152692	8.075019622	9.62E-09	1.21E-05	9.968687274	1.21E-05	9.62E-09	SOX4	CB_Treg vs APB_Treg
1.822629524	8.214831923	4.042074317	3.84E-04	0.032160065	0.067148072	0.032160065	3.84E-04	NT5E	CB_Treg vs APB_Treg
2.422403095	6.037091538	7.29537032	6.67E-08	5.96E-05	8.181521188	5.96E-05	6.67E-08	PLN	CB_Treg vs APB_Treg
-1.586528095	9.345739231	-7.598501813	3.11E-08	3.34E-05	8.886969474	3.34E-05	3.11E-08	FKBP5	CB_Treg vs APB_Treg
1.976697143	6.632234231	5.038498034	2.60E-05	0.004606253	2.595054076	0.004606253	2.60E-05	RCAN2	CB_Treg vs APB_Treg
1.726038333	6.721705	7.064380886	1.20E-07	7.58E-05	7.635287696	7.58E-05	1.20E-07	DST	CB_Treg vs APB_Treg
2.844419286	9.101779231	9.24009614	6.18E-10	1.10E-06	12.4674537	1.10E-06	6.18E-10	THEMIS	CB_Treg vs APB_Treg
2.247893095	6.031379615	9.750028689	1.97E-10	4.68E-07	13.49518194	4.68E-07	1.97E-10	PTPRK	CB_Treg vs APB_Treg
-2.203381429	6.455839615	-4.526883219	1.04E-04	0.013212684	1.290101776	0.013212684	1.04E-04	SLC26A4	CB_Treg vs APB_Treg
2.072484048	6.757023462	7.449591685	4.52E-08	4.41E-05	8.542070748	4.41E-05	4.52E-08	TBXAS1	CB_Treg vs APB_Treg
3.094534524	5.680441154	12.73357932	4.59E-13	9.84E-09	18.74719658	9.84E-09	4.59E-13	IGF2BP3	CB_Treg vs APB_Treg
2.053517857	4.270900769	5.492603698	7.60E-06	0.001894548	3.752178236	0.001894548	7.60E-06	MACC1	CB_Treg vs APB_Treg
1.622311667	5.463986923	3.712702634	9.19E-04	0.055672058	-0.746742913	0.055672058	9.19E-04	TRGJ1	CB_Treg vs APB_Treg
2.326422381	9.045968077	8.629613518	2.55E-09	3.64E-06	11.18427935	3.64E-06	2.55E-09	TOX	CB_Treg vs APB_Treg
1.53711619	8.356175	6.663488551	3.38E-07	1.73E-04	6.670456472	1.73E-04	3.38E-07	DAPK1	CB_Treg vs APB_Treg
1.910258095	4.91968	5.745536308	3.84E-06	0.001230591	4.39255593	0.001230591	3.84E-06	AR	CB_Treg vs APB_Treg
1.651852857	4.48701	5.184173525	1.75E-05	0.003444099	2.966908773	0.003444099	1.75E-05	PAK3	CB_Treg vs APB_Treg
2.445949048	9.04244	4.370107631	1.59E-04	0.018254757	0.892337902	0.018254757	1.59E-04	CDR1	CB_Treg vs APB_Treg
1.521764524	8.187374231	6.294341683	8.91E-07	3.75E-04	5.764733276	3.75E-04	8.91E-07	CRLF2	CB_Treg vs APB_Treg
2.292767381	8.328227308	5.310385738	1.24E-05	0.00266675	3.288683455	0.00266675	1.24E-05	CYSLTR1	CB_Treg vs APB_Treg
1.602779524	7.842148462	6.616978068	3.82E-07	1.90E-04	6.557210728	1.90E-04	3.82E-07	CRLF2.1	CB_Treg vs APB_Treg
1.673325714	5.731361923	5.995673268	1.97E-06	7.15E-04	5.021324512	7.15E-04	1.97E-06	CACNB2	CB_Treg vs APB_Treg
-1.574523571	7.888815	-3.690833289	9.73E-04	0.05765761	-0.800100012	0.05765761	9.73E-04	FAM111B	CB_Treg vs APB_Treg
1.691729762	7.693153846	6.923139647	1.73E-07	1.00E-04	7.297729928	1.00E-04	1.73E-07	ZC3H12C	CB_Treg vs APB_Treg
1.779128571	8.545835769	5.726217051	4.05E-06	0.001240585	4.343791026	0.001240585	4.05E-06	SYTL2	CB_Treg vs APB_Treg
2.189741429	6.236702308	9.827028045	1.66E-10	4.68E-07	13.64690878	4.68E-07	1.66E-10	PLEKHA5	CB_Treg vs APB_Treg
2.558098571	6.308540769	3.787182779	7.55E-04	0.049843194	-0.564326813	0.049843194	7.55E-04	KLRB1	CB_Treg vs APB_Treg
1.767275	9.224206923	4.920654659	3.58E-05	0.00577041	2.294097452	0.00577041	3.58E-05	CLEC2B	CB_Treg vs APB_Treg
-2.706490714	5.319456154	-12.21689854	1.22E-12	1.31E-08	17.92529635	1.31E-08	1.22E-12	KIF21A	CB_Treg vs APB_Treg
2.243294762	4.146173077	9.991103171	1.16E-10	4.14E-07	13.96721568	4.14E-07	1.16E-10	PTPRB	CB_Treg vs APB_Treg
2.009240714	6.099588846	8.198357357	7.14E-09	9.57E-06	10.24310244	9.57E-06	7.14E-09	FARP1	CB_Treg vs APB_Treg
1.594720952	8.2138	3.001858145	0.005644977	0.150215211	-2.419387073	0.150215211	0.005644977	LGMN	CB_Treg vs APB_Treg
2.016229524	7.904166154	7.001464137	1.41E-07	8.65E-05	7.485247462	8.65E-05	1.41E-07	LPCAT2	CB_Treg vs APB_Treg
2.248035952	6.749125385	5.076344906	2.34E-05	0.004335803	2.691693742	0.004335803	2.34E-05	ADGRG1	CB_Treg vs APB_Treg
1.676809048	6.347446538	4.258072447	2.15E-04	0.021558686	0.609254192	0.021558686	2.15E-04	YPEL2	CB_Treg vs APB_Treg
1.602400476	5.377797692	4.863398659	4.18E-05	0.006403755	2.147885897	0.006403755	4.18E-05	DSG2	CB_Treg vs APB_Treg
-1.60927119	4.342663462	-7.107028219	1.08E-07	7.00E-05	7.73668809	7.00E-05	1.08E-07	ZNF532	CB_Treg vs APB_Treg
2.09776119	7.438525769	9.790740265	1.80E-10	4.68E-07	13.57551632	4.68E-07	1.80E-10	TCF4.1	CB_Treg vs APB_Treg
1.656539762	8.862584231	4.256335576	2.16E-04	0.021558686	0.604874623	0.021558686	2.16E-04	CD79A	CB_Treg vs APB_Treg
-1.625805476	9.301939231	-2.220405193	0.034790398	0.332918227	-4.040980155	0.332918227	0.034790398	MX1	CB_Treg vs APB_Treg
1.833107857	7.574670385	2.996997916	0.005712995	0.110549635	-2.492708716	0.110549635	0.005712995	CA6	CB_Tconv vs APB_Tconv
-2.192908571	6.185145	-2.426391392	0.022051097	0.232836288	-3.712886368	0.232836288	0.022051097	IFI44L	CB_Tconv vs APB_Tconv
2.784251905	6.014816538	4.567041552	9.34E-05	0.008522908	1.36046147	0.008522908	9.34E-05	XCL1	CB_Tconv vs APB_Tconv
-3.504054048	6.074681923	-7.49855573	4.00E-08	2.69E-05	8.710917748	2.69E-05	4.00E-08	PRG4	CB_Tconv vs APB_Tconv
2.959598095	5.54633	7.375588162	5.45E-08	3.34E-05	8.420229096	3.34E-05	5.45E-08	PLA2G4A	CB_Tconv vs APB_Tconv
2.028672381	11.14115308	6.237712205	1.03E-06	3.00E-04	5.63781271	3.00E-04	1.03E-06	TNFRSF9	CB_Tconv vs APB_Tconv
2.13852619	6.222460769	8.058617259	1.00E-08	9.34E-06	10.00754443	9.34E-06	1.00E-08	PIK3R3	CB_Tconv vs APB_Tconv
3.04770881	6.391576154	10.03649731	1.05E-10	2.35E-07	14.21094651	2.35E-07	1.05E-10	PTGER3	CB_Tconv vs APB_Tconv
1.703681905	7.06801	6.356570806	7.56E-07	2.46E-04	5.935508086	2.46E-04	7.56E-07	TTLL7	CB_Tconv vs APB_Tconv
1.534628571	6.680699231	5.190618795	1.72E-05	0.002712527	2.966981901	0.002712527	1.72E-05	CNN3	CB_Tconv vs APB_Tconv
3.042303571	5.822381538	4.553250171	9.69E-05	0.008591336	1.325056323	0.008591336	9.69E-05	XCL2	CB_Tconv vs APB_Tconv
1.95439881	4.362148462	8.279894803	5.86E-09	6.62E-06	10.50714225	6.62E-06	5.86E-09	TNFSF4	CB_Tconv vs APB_Tconv
2.996440238	6.269720385	6.851681292	2.08E-07	9.68E-05	7.158855595	9.68E-05	2.08E-07	PTGS2	CB_Tconv vs APB_Tconv
1.52521881	7.614275	4.8676068	4.13E-05	0.004924124	2.134061139	0.004924124	4.13E-05	RHOB	CB_Tconv vs APB_Tconv
-2.479434762	8.715671923	-3.274993992	0.002849307	0.074075085	-1.851506128	0.074075085	0.002849307	GNLY	CB_Tconv vs APB_Tconv
1.900568571	5.862767692	5.330595459	1.18E-05	0.001988006	3.327487656	0.001988006	1.18E-05	NRP2	CB_Tconv vs APB_Tconv
2.226673571	6.487665385	3.940213134	5.04E-04	0.025413251	-0.231864389	0.025413251	5.04E-04	CCL20	CB_Tconv vs APB_Tconv
2.19860381	10.01266385	11.6492494	3.68E-12	1.32E-08	17.21092618	1.32E-08	3.68E-12	ITM2C	CB_Tconv vs APB_Tconv
1.690099048	6.348302692	4.542072697	9.99E-05	0.008782739	1.296369532	0.008782739	9.99E-05	IL1A	CB_Tconv vs APB_Tconv
1.758381905	6.933862308	7.575773135	3.30E-08	2.36E-05	8.892371069	2.36E-05	3.30E-08	BAZ2B	CB_Tconv vs APB_Tconv
3.986551667	7.962291538	18.35214539	5.47E-17	5.87E-13	26.36465443	5.87E-13	5.47E-17	IKZF2	CB_Tconv vs APB_Tconv
1.855793571	5.552934615	7.484513383	4.14E-08	2.69E-05	8.677829278	2.69E-05	4.14E-08	GPR55	CB_Tconv vs APB_Tconv
1.630222619	6.961635769	4.151195084	2.87E-04	0.017615567	0.299295858	0.017615567	2.87E-04	TTN	CB_Tconv vs APB_Tconv
1.712719524	6.258701923	6.560277817	4.43E-07	1.64E-04	6.442241172	1.64E-04	4.43E-07	CCDC141	CB_Tconv vs APB_Tconv
2.866202381	6.941241154	9.782695912	1.83E-10	3.27E-07	13.70454878	3.27E-07	1.83E-10	RBMS3	CB_Tconv vs APB_Tconv
2.158053333	9.921804615	7.232354282	7.83E-08	4.66E-05	8.079000166	4.66E-05	7.83E-08	CCR4	CB_Tconv vs APB_Tconv
1.845715238	8.2924	6.112062983	1.44E-06	3.69E-04	5.321598062	3.69E-04	1.44E-06	CCR8	CB_Tconv vs APB_Tconv
2.04293619	8.151508846	6.882395427	1.92E-07	9.14E-05	7.233787086	9.14E-05	1.92E-07	TIGIT	CB_Tconv vs APB_Tconv
1.770921429	7.203318462	8.103548437	8.98E-09	9.17E-06	10.10957946	9.17E-06	8.98E-09	ARHGAP31	CB_Tconv vs APB_Tconv
2.148442619	6.010931538	6.323006968	8.26E-07	2.60E-04	5.851589516	2.60E-04	8.26E-07	PPM1L	CB_Tconv vs APB_Tconv
1.699644286	5.80339	4.235467589	2.29E-04	0.015131886	0.513046126	0.015131886	2.29E-04	TP63	CB_Tconv vs APB_Tconv
1.573574524	5.133130385	6.824428893	2.23E-07	9.95E-05	7.092271245	9.95E-05	2.23E-07	ROBO1	CB_Tconv vs APB_Tconv
-1.668715	5.793415769	-5.321374324	1.21E-05	0.001991218	3.303756378	0.001991218	1.21E-05	GCSAM	CB_Tconv vs APB_Tconv
1.558321667	4.928110769	4.326940082	1.79E-04	0.013080056	0.74590786	0.013080056	1.79E-04	SLC12A8	CB_Tconv vs APB_Tconv
1.816268095	6.209640385	5.752138292	3.78E-06	8.44E-04	4.408200072	8.44E-04	3.78E-06	GOLIM4	CB_Tconv vs APB_Tconv
1.873140476	6.830918462	4.289955744	1.97E-04	0.013973767	0.651657949	0.013973767	1.97E-04	APOD	CB_Tconv vs APB_Tconv
-1.530012619	7.15471	-3.261887723	0.002945643	0.075525718	-1.882299105	0.075525718	0.002945643	PFKFB4	CB_Tconv vs APB_Tconv
2.743168333	5.207593077	7.675184532	2.57E-08	2.04E-05	9.124730794	2.04E-05	2.57E-08	KIT	CB_Tconv vs APB_Tconv
-1.73597881	8.301882692	-3.172491178	0.003691328	0.086056095	-2.090914502	0.086056095	0.003691328	CXCL8	CB_Tconv vs APB_Tconv
2.334768095	6.480827308	4.565193151	9.39E-05	0.008529387	1.35571565	0.008529387	9.39E-05	SPP1	CB_Tconv vs APB_Tconv
-1.560516429	6.905556154	-2.704208332	0.011593027	0.165654398	-3.136980918	0.165654398	0.011593027	HERC5	CB_Tconv vs APB_Tconv
2.725328571	6.226722308	10.92604746	1.59E-11	4.87E-08	15.91127028	4.87E-08	1.59E-11	GUCY1B3	CB_Tconv vs APB_Tconv
-1.544444048	6.558665769	-3.774279097	7.81E-04	0.034485077	-0.644745823	0.034485077	7.81E-04	PALLD	CB_Tconv vs APB_Tconv
2.637731905	6.092231538	6.340791231	7.88E-07	2.52E-04	5.89606948	2.52E-04	7.88E-07	CLNK	CB_Tconv vs APB_Tconv
-1.595619524	6.053132308	-8.936422182	1.24E-09	1.77E-06	11.94607219	1.77E-06	1.24E-09	HPSE	CB_Tconv vs APB_Tconv
4.47879119	6.224491923	15.23216896	5.96E-15	4.26E-11	22.67963148	4.26E-11	5.96E-15	HPGDS	CB_Tconv vs APB_Tconv
-1.716254286	4.823826154	-6.226826134	1.06E-06	3.04E-04	5.610476364	3.04E-04	1.06E-06	IL21	CB_Tconv vs APB_Tconv
-3.027880952	7.053386154	-5.028463455	2.67E-05	0.003648055	2.548883979	0.003648055	2.67E-05	IL7R	CB_Tconv vs APB_Tconv
-1.676587143	4.628533462	-7.638189185	2.82E-08	2.09E-05	9.038424446	2.09E-05	2.82E-08	ITGA2	CB_Tconv vs APB_Tconv
-1.853378095	7.623793077	-3.036270329	0.005184963	0.105409561	-2.40373462	0.105409561	0.005184963	GZMA	CB_Tconv vs APB_Tconv
1.691552143	6.526578077	3.856093709	6.30E-04	0.029871049	-0.441772232	0.029871049	6.30E-04	SLCO4C1	CB_Tconv vs APB_Tconv
2.190554286	4.805321538	4.450344575	1.28E-04	0.010483167	1.061246346	0.010483167	1.28E-04	IL5	CB_Tconv vs APB_Tconv
2.01654881	6.847272692	6.893600224	1.86E-07	9.08E-05	7.26109339	9.08E-05	1.86E-07	BASP1	CB_Tconv vs APB_Tconv
-1.585939048	5.485748846	-4.956157703	3.25E-05	0.004198482	2.362400347	0.004198482	3.25E-05	FAM153C	CB_Tconv vs APB_Tconv
-2.34433381	7.574196154	-4.376695739	1.56E-04	0.012059966	0.872899171	0.012059966	1.56E-04	CD180	CB_Tconv vs APB_Tconv
-1.517019286	5.748174615	-4.814686493	4.77E-05	0.005357414	1.99765341	0.005357414	4.77E-05	FAM153A.2	CB_Tconv vs APB_Tconv
2.544171905	7.595662308	6.840339154	2.14E-07	9.75E-05	7.131155129	9.75E-05	2.14E-07	CD83	CB_Tconv vs APB_Tconv
2.227504286	8.054152692	9.367467289	4.63E-10	7.63E-07	12.85526663	7.63E-07	4.63E-10	SOX4	CB_Tconv vs APB_Tconv
1.707801905	8.517889231	9.07546532	9.01E-10	1.38E-06	12.24243238	1.38E-06	9.01E-10	TPMT	CB_Tconv vs APB_Tconv
1.863197619	6.031379615	8.08144759	9.47E-09	9.24E-06	10.05942768	9.24E-06	9.47E-09	PTPRK	CB_Tconv vs APB_Tconv
1.706009286	6.533248846	4.993018791	2.94E-05	0.0038925	2.457467979	0.0038925	2.94E-05	ST7	CB_Tconv vs APB_Tconv
2.88811	5.680441154	11.8841711	2.32E-12	9.94E-09	17.61774495	9.94E-09	2.32E-12	IGF2BP3	CB_Tconv vs APB_Tconv
1.798857143	7.708102308	5.824663319	3.11E-06	7.17E-04	4.5930667	7.17E-04	3.11E-06	PON2	CB_Tconv vs APB_Tconv
1.65680881	4.866231923	5.455902934	8.39E-06	0.001521934	3.649661502	0.001521934	8.39E-06	TUSC3	CB_Tconv vs APB_Tconv
1.620770476	4.177067308	3.769487852	7.91E-04	0.034709082	-0.656593929	0.034709082	7.91E-04	DNAJC5B	CB_Tconv vs APB_Tconv
2.869395714	8.495834615	6.060016572	1.66E-06	4.14E-04	5.190185345	4.14E-04	1.66E-06	CHRNA6	CB_Tconv vs APB_Tconv
3.342031667	9.045968077	12.39690689	8.64E-13	4.63E-09	18.48039154	4.63E-09	8.64E-13	TOX	CB_Tconv vs APB_Tconv
-1.654304048	4.287948462	-5.453286786	8.45E-06	0.001521934	3.642941832	0.001521934	8.45E-06	ENPP2	CB_Tconv vs APB_Tconv
-1.817639524	8.157133462	-5.151439428	1.91E-05	0.002889113	2.86599432	0.002889113	1.91E-05	TMEM71.1	CB_Tconv vs APB_Tconv
2.599141667	4.56703	9.932919097	1.31E-10	2.56E-07	14.00543929	2.56E-07	1.31E-10	NTRK2	CB_Tconv vs APB_Tconv
2.342482381	8.432560385	10.01571863	1.10E-10	2.35E-07	14.1698476	2.35E-07	1.10E-10	CDKN2A	CB_Tconv vs APB_Tconv
-2.749307143	9.04244	-4.912108916	3.66E-05	0.004462941	2.248804985	0.004462941	3.66E-05	CDR1	CB_Tconv vs APB_Tconv
1.603224762	10.43472615	8.910197734	1.32E-09	1.77E-06	11.88984766	1.77E-06	1.32E-09	FOXP3	CB_Tconv vs APB_Tconv
-3.433075714	5.593798077	-8.396666302	4.43E-09	5.59E-06	10.76783436	5.59E-06	4.43E-09	CDR1.1	CB_Tconv vs APB_Tconv
-1.827472857	9.619652308	-4.032209375	3.94E-04	0.022132838	-0.001022687	0.022132838	3.94E-04	MXI1	CB_Tconv vs APB_Tconv
-1.567917381	4.724152308	-6.192875076	1.16E-06	3.12E-04	5.525146556	3.12E-04	1.16E-06	ANK3	CB_Tconv vs APB_Tconv
1.586950476	4.210676538	3.048068258	0.005035639	0.103539222	-2.376896566	0.103539222	0.005035639	MS4A6A	CB_Tconv vs APB_Tconv
1.543791667	7.539484615	5.465414225	8.18E-06	0.001521934	3.674088982	0.001521934	8.18E-06	PHC1	CB_Tconv vs APB_Tconv
1.524705952	5.828595	4.52134239	1.06E-04	0.009139854	1.243185133	0.009139854	1.06E-04	FAR2	CB_Tconv vs APB_Tconv
1.948244762	8.373518077	5.130416787	2.03E-05	0.002995356	2.8117964	0.002995356	2.03E-05	METTL7A	CB_Tconv vs APB_Tconv
2.444217619	6.308540769	3.618585686	0.00117567	0.043666549	-1.027387445	0.043666549	0.00117567	KLRB1	CB_Tconv vs APB_Tconv
-1.5776	5.540838077	-4.33347247	1.76E-04	0.012984666	0.762568013	0.012984666	1.76E-04	BCAT1	CB_Tconv vs APB_Tconv
-1.525475238	7.537466538	-5.730867631	4.00E-06	8.75E-04	4.353911485	8.75E-04	4.00E-06	ITGA5	CB_Tconv vs APB_Tconv
-2.10447119	5.355565	-3.078683538	0.004667035	0.098829415	-2.307021969	0.098829415	0.004667035	IFNG	CB_Tconv vs APB_Tconv
-1.946083095	4.568691923	-2.783486399	0.009598613	0.147021605	-2.966039969	0.147021605	0.009598613	IL22	CB_Tconv vs APB_Tconv
1.842010238	7.624848846	4.525713459	1.04E-04	0.009068927	1.254397117	0.009068927	1.04E-04	PMCH	CB_Tconv vs APB_Tconv
1.790349524	4.341506154	7.751504573	2.13E-08	1.76E-05	9.302156097	1.76E-05	2.13E-08	FRY	CB_Tconv vs APB_Tconv
2.607392381	6.099588846	10.63901122	2.89E-11	7.75E-08	15.3751191	7.75E-08	2.89E-11	FARP1	CB_Tconv vs APB_Tconv
-1.951369286	6.850125	-6.169116241	1.24E-06	3.25E-04	5.465366988	3.25E-04	1.24E-06	FLT1	CB_Tconv vs APB_Tconv
1.714769524	4.341693846	6.24169853	1.02E-06	3.00E-04	5.647819974	3.00E-04	1.02E-06	UGGT2	CB_Tconv vs APB_Tconv
2.054224762	8.410457692	5.029630592	2.66E-05	0.003648055	2.551894128	0.003648055	2.66E-05	ARG2	CB_Tconv vs APB_Tconv
1.858511429	7.904166154	6.453779672	5.85E-07	2.06E-04	6.177885649	2.06E-04	5.85E-07	LPCAT2	CB_Tconv vs APB_Tconv
-1.506531429	5.839244231	-1.924684694	0.064643971	0.393650548	-4.645936597	0.393650548	0.064643971	CCL4L2	CB_Tconv vs APB_Tconv
-1.98829	6.373688077	-7.917286895	1.41E-08	1.26E-05	9.684648732	1.26E-05	1.41E-08	CD300A	CB_Tconv vs APB_Tconv
1.990832143	7.961525385	3.928830973	5.19E-04	0.025889329	-0.260334936	0.025889329	5.19E-04	CABLES1	CB_Tconv vs APB_Tconv
2.211734524	6.255774615	6.701761211	3.06E-07	1.24E-04	6.791438657	1.24E-04	3.06E-07	SLC14A1	CB_Tconv vs APB_Tconv
1.692196667	5.883841923	3.904573331	5.54E-04	0.027232225	-0.320941629	0.027232225	5.54E-04	CREB3L3	CB_Tconv vs APB_Tconv
-3.532986905	4.396296538	-20.93687047	1.83E-18	3.93E-14	28.83671332	3.93E-14	1.83E-18	TSHZ2	CB_Tconv vs APB_Tconv
-1.712242857	5.504427308	-2.195320954	0.036728578	0.298958077	-4.161238725	0.298958077	0.036728578	USP18	CB_Tconv vs APB_Tconv
-1.642184048	5.597338077	-2.023789353	0.052780844	0.359150867	-4.47383272	0.359150867	0.052780844	USP41	CB_Tconv vs APB_Tconv
